# Supplementary material for: PHI-Nets: A Network Resource for Ascomycete Fungal Pathogens to Annotate and Identify Putative Virulence Interacting Proteins and siRNA Targets
Source: Front Microbiol. 2019 Dec 6;10:2721. doi: 10.3389/fmicb.2019.02721 (PMC6908471; doi:10.3389/fmicb.2019.02721)
Supplement: TABLE S2 — Node annotation table for all networks. [file Table_2.xlsx]

## Sheet: Sheet1
Species	protein id	uniprot id	PHI-base v 4.6 annotation		Louvian's modules of the whole network			Cartography analysis								GO annotation
			PHI-base v 4.6 outcome	PHI-base v 4.6 mutant's phenotype	module id	module size	module level	Louvian's modules of the largest connected component	Cartography Region	Degree	In Cluster Degree	Participation Coefficient	Z Score	Hub	Node type	GO biological process	GO molecular function	GO cellular component
Aspergillus fumigatus	CADAFUAP00004080	Q4X0V6			26.2	42	1	1	R1	1	1	0,0	-1.78163e+16	NON-HUB	Ultra-peripheral node	ribosomal large subunit assembly [GO:0000027]; rRNA processing [GO:0006364]	ATPase activity [GO:0016887]; ATP binding [GO:0005524]	nucleus [GO:0005634]
Aspergillus fumigatus	CADAFUAP00006384	Q4WVE4			26.2	42	1	1	R4	22	7	0,8987603305785123	-1682654622508540	NON-HUB	Non-hub kinless node	microtubule-based movement [GO:0007018]	ATP binding [GO:0005524]; microtubule motor activity [GO:0003777]	dynein complex [GO:0030286]
Aspergillus fumigatus	CADAFUAP00000167	Q4WFD7			21.1.1	22	2	1	R5	310	272	0,23013527575442239	2.68895e+16	HUB	Provincial hub	secondary metabolic process [GO:0019748]	phosphopantetheine binding [GO:0031177]; transferase activity [GO:0016740]
Aspergillus fumigatus	CADAFUAP00000298	Q4WF41			21.1.1	22	2	1	R2	252	200	0,37011841773746545	1.50119e+16	NON-HUB	Peripheral node		oxidoreductase activity [GO:0016491]; phosphopantetheine binding [GO:0031177]	integral component of membrane [GO:0016021]
Aspergillus fumigatus	CADAFUAP00000362	Q4WFR6			21.1.1	22	2	1	R2	67	44	0,5687235464468701	-1.07228e+16	NON-HUB	Peripheral node		hydrolase activity [GO:0016787]
Aspergillus fumigatus	CADAFUAP00000765	Q4WAY3			21.1.1	22	2	1	R5	323	271	0,29606341477441556	2.67245e+16	HUB	Provincial hub	terpenoid biosynthetic process [GO:0016114]	oxidoreductase activity [GO:0016491]; phosphopantetheine binding [GO:0031177]; transferase activity [GO:0016740]
Aspergillus fumigatus	CADAFUAP00000790	Q4WBH9			21.1.1	22	2	1	R5	309	271	0,2308312648589772	2.67245e+16	HUB	Provincial hub	secondary metabolic process [GO:0019748]	phosphopantetheine binding [GO:0031177]; transferase activity [GO:0016740]
Aspergillus fumigatus	CADAFUAP00000824	Q4WBC5			21.1.1	22	2	1	R2	67	44	0,5687235464468701	-1.07228e+16	NON-HUB	Peripheral node
Aspergillus fumigatus	CADAFUAP00000848	Q4WAZ9			21.1.1	22	2	1	R5	310	272	0,23013527575442239	2.68895e+16	HUB	Provincial hub	nonribosomal peptide biosynthetic process [GO:0019184]; pseurotin A biosynthetic process [GO:1900790]; secondary metabolic process [GO:0019748]; secondary metabolite biosynthetic process [GO:0044550]	ligase activity [GO:0016874]; phosphopantetheine binding [GO:0031177]; transferase activity [GO:0016740]
Aspergillus fumigatus	CADAFUAP00001085	Q4WA61			21.1.1	22	2	1	R5	309	271	0,2308312648589772	2.67245e+16	HUB	Provincial hub	secondary metabolic process [GO:0019748]; secondary metabolite biosynthetic process [GO:0044550]	phosphopantetheine binding [GO:0031177]; transferase activity, transferring acyl groups [GO:0016746]
Aspergillus fumigatus	CADAFUAP00001793	Q4WLD4			21.1.1	22	2	1	R5	309	271	0,2308312648589772	2.67245e+16	HUB	Provincial hub	secondary metabolic process [GO:0019748]; terpenoid biosynthetic process [GO:0016114]	methyltransferase activity [GO:0008168]; phosphopantetheine binding [GO:0031177]
Aspergillus fumigatus	CADAFUAP00002448	Q4W944			21.1.1	22	2	1	R5	309	271	0,2308312648589772	2.67245e+16	HUB	Provincial hub	endocrocin biosynthetic process [GO:1900602]; pathogenesis [GO:0009405]; secondary metabolic process [GO:0019748]	transferase activity [GO:0016740]
Aspergillus fumigatus	CADAFUAP00003736	Q4WIM8			21.1.1	22	2	1	R5	323	271	0,29606341477441556	2.67245e+16	HUB	Provincial hub	secondary metabolic process [GO:0019748]	oxidoreductase activity [GO:0016491]; phosphopantetheine binding [GO:0031177]; transferase activity [GO:0016740]
Aspergillus fumigatus	CADAFUAP00004097	Q4WZA8	mixed outcome	reduced virulence,unaffected pathogenicity	21.1.1	22	2	1	R5	309	271	0,2308312648589772	2.67245e+16	HUB	Provincial hub	asexual spore wall assembly [GO:0042243]; melanin biosynthetic process [GO:0042438]; pathogenesis [GO:0009405]; pigment biosynthetic process [GO:0046148]; response to host [GO:0075136]; secondary metabolic process [GO:0019748]; spermidine biosynthetic process [GO:0008295]	adenosylmethionine decarboxylase activity [GO:0004014]; complement binding [GO:0001848]; hydrolase activity, acting on ester bonds [GO:0016788]; phosphopantetheine binding [GO:0031177]; transferase activity [GO:0016740]	endosome [GO:0005768]
Aspergillus fumigatus	CADAFUAP00004333	Q4X035			21.1.1	22	2	1	R2	67	44	0,5687235464468701	-1.07228e+16	NON-HUB	Peripheral node		cis-stilbene-oxide hydrolase activity [GO:0033961]
Aspergillus fumigatus	CADAFUAP00005031	Q4WYY6			21.1.1	22	2	1	R6	338	271	0,35715661216343964	2.67245e+16	HUB	Connector hub	secondary metabolic process [GO:0019748]	oxidoreductase activity [GO:0016491]; phosphopantetheine binding [GO:0031177]; transferase activity, transferring acyl groups [GO:0016746]
Aspergillus fumigatus	CADAFUAP00005497	Q4WZ28			21.1.1	22	2	1	R2	67	44	0,5687235464468701	-1.07228e+16	NON-HUB	Peripheral node
Aspergillus fumigatus	CADAFUAP00007262	Q4WR29			21.1.1	22	2	1	R5	309	271	0,2308312648589772	2.67245e+16	HUB	Provincial hub	secondary metabolic process [GO:0019748]	hydrolase activity [GO:0016787]; phosphopantetheine binding [GO:0031177]; transferase activity [GO:0016740]
Aspergillus fumigatus	CADAFUAP00007993	Q4WQZ5			21.1.1	22	2	1	R5	309	271	0,2308312648589772	2.67245e+16	HUB	Provincial hub	secondary metabolic process [GO:0019748]; secondary metabolite biosynthetic process [GO:0044550]	phosphopantetheine binding [GO:0031177]; transferase activity [GO:0016740]
Aspergillus fumigatus	CADAFUAP00008067	Q4WQJ8			21.1.1	22	2	1	R2	67	44	0,5687235464468701	-1.07228e+16	NON-HUB	Peripheral node		hydrolase activity [GO:0016787]
Aspergillus fumigatus	CADAFUAP00008116	Q4WQC3			21.1.1	22	2	1	R2	67	44	0,5687235464468701	-1.07228e+16	NON-HUB	Peripheral node		acylglycerol lipase activity [GO:0047372]	membrane [GO:0016020]
Aspergillus fumigatus	CADAFUAP00008148	Q4WPB9			21.1.1	22	2	1	R2	67	44	0,5687235464468701	-1.07228e+16	NON-HUB	Peripheral node
Aspergillus fumigatus	CADAFUAP00008974	Q4WKB2			21.1.1	22	2	1	R2	69	44	0,5933627389203949	-1.07228e+16	NON-HUB	Peripheral node	protein demethylation [GO:0006482]	protein methylesterase activity [GO:0051723]
Aspergillus fumigatus	CADAFUAP00009219	Q4WKW9			21.1.1	22	2	1	R5	309	271	0,2308312648589772	2.67245e+16	HUB	Provincial hub	secondary metabolic process [GO:0019748]	phosphopantetheine binding [GO:0031177]; transferase activity [GO:0016740]
Aspergillus fumigatus	CADAFUAP00000057	Q4WF54	pathogenicity related	reduced virulence	21.1.2	20	2	1	R3	35	19	0,7053061224489796	-1.4847e+16	NON-HUB	Non-hub connector	cellular response to hydrogen peroxide [GO:0070301]; cellular response to iron ion starvation [GO:0010106]; ergosterol biosynthetic process [GO:0006696]; fatty acid beta-oxidation [GO:0006635]; N',N'',N'''-triacetylfusarinine C biosynthetic process [GO:1900551]; pathogenesis [GO:0009405]	enoyl-CoA hydratase activity [GO:0004300]; isomerase activity [GO:0016853]	mitochondrion [GO:0005739]; peroxisome [GO:0005777]
Aspergillus fumigatus	CADAFUAP00000279	Q4WF09			21.1.2	20	2	1	R1	12	12	0,0	-1600171552777730	NON-HUB	Ultra-peripheral node	fatty acid metabolic process [GO:0006631]	3-hydroxyacyl-CoA dehydrogenase activity [GO:0003857]; NAD+ binding [GO:0070403]
Aspergillus fumigatus	CADAFUAP00000610	Q4WDA3			21.1.2	20	2	1	R3	42	19	0,7953514739229025	-1.4847e+16	NON-HUB	Non-hub connector	fatty acid beta-oxidation [GO:0006635]	enoyl-CoA hydratase activity [GO:0004300]; isomerase activity [GO:0016853]	peroxisomal matrix [GO:0005782]; peroxisome [GO:0005777]
Aspergillus fumigatus	CADAFUAP00000974	Q4WB65			21.1.2	20	2	1	R3	35	19	0,7053061224489796	-1.4847e+16	NON-HUB	Non-hub connector	fatty acid beta-oxidation [GO:0006635]	enoyl-CoA hydratase activity [GO:0004300]; isomerase activity [GO:0016853]	mitochondrion [GO:0005739]
Aspergillus fumigatus	CADAFUAP00001438	Q4W9M5			21.1.2	20	2	1	R1	12	12	0,0	-1600171552777730	NON-HUB	Ultra-peripheral node	fatty acid metabolic process [GO:0006631]	3-hydroxyacyl-CoA dehydrogenase activity [GO:0003857]; 3-hydroxybutyryl-CoA dehydrogenase activity [GO:0008691]; NAD+ binding [GO:0070403]
Aspergillus fumigatus	CADAFUAP00001973	Q4WLA8			21.1.2	20	2	1	R1	33	33	0,0	-1.25374e+16	NON-HUB	Ultra-peripheral node	fatty acid beta-oxidation [GO:0006635]	acetyl-CoA C-acetyltransferase activity [GO:0003985]; acetyl-CoA C-acyltransferase activity [GO:0003988]	mitochondrion [GO:0005739]
Aspergillus fumigatus	CADAFUAP00003213	Q4WCL5		lethal	21.1.2	20	2	1	R2	45	33	0,4622222222222223	-1.25374e+16	NON-HUB	Peripheral node	ergosterol biosynthetic process [GO:0006696]; fatty acid beta-oxidation [GO:0006635]	acetyl-CoA C-acetyltransferase activity [GO:0003985]; acetyl-CoA C-acyltransferase activity [GO:0003988]	mitochondrion [GO:0005739]
Aspergillus fumigatus	CADAFUAP00004364	Q4X036			21.1.2	20	2	1	R3	35	19	0,7053061224489796	-1.4847e+16	NON-HUB	Non-hub connector	fatty acid beta-oxidation [GO:0006635]	dodecenoyl-CoA delta-isomerase activity [GO:0004165]; enoyl-CoA hydratase activity [GO:0004300]	peroxisome [GO:0005777]
Aspergillus fumigatus	CADAFUAP00004634	Q4X1A5			21.1.2	20	2	1	R3	35	19	0,7053061224489796	-1.4847e+16	NON-HUB	Non-hub connector	fatty acid beta-oxidation [GO:0006635]	enoyl-CoA hydratase activity [GO:0004300]	mitochondrion [GO:0005739]
Aspergillus fumigatus	CADAFUAP00004635	Q4X135			21.1.2	20	2	1	R2	40	33	0,3193750000000001	-1.25374e+16	NON-HUB	Peripheral node	fatty acid beta-oxidation [GO:0006635]; phenylacetate catabolic process [GO:0010124]	acetyl-CoA C-acyltransferase activity [GO:0003988]	peroxisome [GO:0005777]
Aspergillus fumigatus	CADAFUAP00004691	Q4X178			21.1.2	20	2	1	R3	35	19	0,7053061224489796	-1.4847e+16	NON-HUB	Non-hub connector	fatty acid beta-oxidation [GO:0006635]	3-hydroxybutyryl-CoA dehydratase activity [GO:0003859]; enoyl-CoA hydratase activity [GO:0004300]; isomerase activity [GO:0016853]	mitochondrion [GO:0005739]
Aspergillus fumigatus	CADAFUAP00004961	Q4WY20			21.1.2	20	2	1	R3	35	19	0,7053061224489796	-1.4847e+16	NON-HUB	Non-hub connector	fatty acid beta-oxidation [GO:0006635]	enoyl-CoA hydratase activity [GO:0004300]; methylglutaconyl-CoA hydratase activity [GO:0004490]	mitochondrion [GO:0005739]
Aspergillus fumigatus	CADAFUAP00005482	Q4WWY6			21.1.2	20	2	1	R3	35	19	0,7053061224489796	-1.4847e+16	NON-HUB	Non-hub connector		isomerase activity [GO:0016853]; lyase activity [GO:0016829]
Aspergillus fumigatus	CADAFUAP00005587	Q4WYW7			21.1.2	20	2	1	R3	35	19	0,7053061224489796	-1.4847e+16	NON-HUB	Non-hub connector		delta3,5-delta2,4-dienoyl-CoA isomerase activity [GO:0051750]	mitochondrion [GO:0005739]
Aspergillus fumigatus	CADAFUAP00006704	Q4WUX9			21.1.2	20	2	1	R1	12	12	0,0	-1600171552777730	NON-HUB	Ultra-peripheral node	fatty acid metabolic process [GO:0006631]	3-hydroxyacyl-CoA dehydrogenase activity [GO:0003857]
Aspergillus fumigatus	CADAFUAP00006873	E9RBL5			21.1.2	20	2	1	R1	33	33	0,0	-1.25374e+16	NON-HUB	Ultra-peripheral node	fatty acid beta-oxidation [GO:0006635]; phenylacetate catabolic process [GO:0010124]	acetyl-CoA C-acyltransferase activity [GO:0003988]	peroxisome [GO:0005777]
Aspergillus fumigatus	CADAFUAP00007715	Q4WPY9			21.1.2	20	2	1	R2	40	33	0,3193750000000001	-1.25374e+16	NON-HUB	Peripheral node	fatty acid beta-oxidation [GO:0006635]; phenylacetate catabolic process [GO:0010124]	acetyl-CoA C-acetyltransferase activity [GO:0003985]; acetyl-CoA C-acyltransferase activity [GO:0003988]	peroxisome [GO:0005777]
Aspergillus fumigatus	CADAFUAP00008344	Q4WNN6			21.1.2	20	2	1	R1	33	33	0,0	-1.25374e+16	NON-HUB	Ultra-peripheral node		transferase activity, transferring acyl groups other than amino-acyl groups [GO:0016747]
Aspergillus fumigatus	CADAFUAP00008991	Q4WKN2			21.1.2	20	2	1	R3	35	19	0,7053061224489796	-1.4847e+16	NON-HUB	Non-hub connector		3-hydroxybutyryl-CoA dehydratase activity [GO:0003859]; isomerase activity [GO:0016853]
Aspergillus fumigatus	CADAFUAP00009309	Q4WG79			21.1.2	20	2	1	R1	33	33	0,0	-1.25374e+16	NON-HUB	Ultra-peripheral node	fatty acid beta-oxidation [GO:0006635]; phenylacetate catabolic process [GO:0010124]	acetyl-CoA C-acyltransferase activity [GO:0003988]	integral component of membrane [GO:0016021]; peroxisome [GO:0005777]
Aspergillus fumigatus	CADAFUAP00000817	Q4WAZ4			21.1.3.1	53	3	1	R2	102	65	0,5939061899269512	-0,7258510136311371	NON-HUB	Peripheral node	terpenoid biosynthetic process [GO:0016114]	oxidoreductase activity [GO:0016491]
Aspergillus fumigatus	CADAFUAP00000040	Q4WFE1			21.2.1.1	69	3	1	R2	219	182	0,3093555180250621	1204252818069840	NON-HUB	Peripheral node	secondary metabolic process [GO:0019748]	3-oxoacyl-[acyl-carrier-protein] synthase activity [GO:0004315]
Aspergillus fumigatus	CADAFUAP00000193	Q4WFA3			21.2.1.1	69	3	1	R1	126	126	0,0	0,2804424370847575	NON-HUB	Ultra-peripheral node		oxidoreductase activity, acting on NAD(P)H, oxygen as acceptor [GO:0050664]
Aspergillus fumigatus	CADAFUAP00000313	Q4WFQ3			21.2.1.1	69	3	1	R5	309	271	0,2308312648589772	2.67245e+16	HUB	Provincial hub	secondary metabolic process [GO:0019748]	oxidoreductase activity [GO:0016491]; phosphopantetheine binding [GO:0031177]; transferase activity [GO:0016740]
Aspergillus fumigatus	CADAFUAP00000348	Q4WFW9			21.2.1.1	69	3	1	R1	126	126	0,0	0,2804424370847575	NON-HUB	Ultra-peripheral node	oxidation-reduction process [GO:0055114]	oxidoreductase activity, acting on the CH-OH group of donors, NAD or NADP as acceptor [GO:0016616]
Aspergillus fumigatus	CADAFUAP00000495	Q4WD51			21.2.1.1	69	3	1	R1	126	126	0,0	0,2804424370847575	NON-HUB	Ultra-peripheral node		glucose 1-dehydrogenase [NAD(P)] activity [GO:0047936]
Aspergillus fumigatus	CADAFUAP00000509	Q4WDB2			21.2.1.1	69	3	1	R2	133	128	0,0737746622194585	0,3134356649770819	NON-HUB	Peripheral node		oxidoreductase activity [GO:0016491]
Aspergillus fumigatus	CADAFUAP00000559	Q4WCZ9			21.2.1.1	69	3	1	R2	133	128	0,0737746622194585	0,3134356649770819	NON-HUB	Peripheral node		oxidoreductase activity [GO:0016491]
Aspergillus fumigatus	CADAFUAP00000810	Q4WB99			21.2.1.1	69	3	1	R1	126	126	0,0	0,2804424370847575	NON-HUB	Ultra-peripheral node		3-oxoacyl-[acyl-carrier-protein] reductase (NADPH) activity [GO:0004316]; 3-oxo-glutaryl-[acp] methyl ester reductase activity [GO:0102131]; 3-oxo-pimeloyl-[acp] methyl ester reductase activity [GO:0102132]
Aspergillus fumigatus	CADAFUAP00001106	Q4WAC8			21.2.1.1	69	3	1	R1	126	126	0,0	0,2804424370847575	NON-HUB	Ultra-peripheral node		oxidoreductase activity [GO:0016491]
Aspergillus fumigatus	CADAFUAP00001286	Q4W9U6			21.2.1.1	69	3	1	R1	126	126	0,0	0,2804424370847575	NON-HUB	Ultra-peripheral node		oxidoreductase activity [GO:0016491]
Aspergillus fumigatus	CADAFUAP00001377	Q4W9S4			21.2.1.1	69	3	1	R2	142	128	0,18746280499900814	0,3134356649770819	NON-HUB	Peripheral node		oxidoreductase activity [GO:0016491]
Aspergillus fumigatus	CADAFUAP00001433	Q4W9L2			21.2.1.1	69	3	1	R2	148	129	0,24027574872169466	0,3299322789232441	NON-HUB	Peripheral node	phosphatidic acid biosynthetic process [GO:0006654]; triglyceride catabolic process [GO:0019433]	acylglycerone-phosphate reductase activity [GO:0000140]; triglyceride lipase activity [GO:0004806]	endoplasmic reticulum [GO:0005783]; integral component of membrane [GO:0016021]; lipid droplet [GO:0005811]
Aspergillus fumigatus	CADAFUAP00001589	Q4WMG6			21.2.1.1	69	3	1	R1	126	126	0,0	0,2804424370847575	NON-HUB	Ultra-peripheral node		gluconate 5-dehydrogenase activity [GO:0008874]; oxidoreductase activity, acting on NAD(P)H, oxygen as acceptor [GO:0050664]
Aspergillus fumigatus	CADAFUAP00001683	Q4WM47			21.2.1.1	69	3	1	R1	126	126	0,0	0,2804424370847575	NON-HUB	Ultra-peripheral node		3-oxoacyl-[acyl-carrier-protein] reductase (NADPH) activity [GO:0004316]; 3-oxo-glutaryl-[acp] methyl ester reductase activity [GO:0102131]; 3-oxo-pimeloyl-[acp] methyl ester reductase activity [GO:0102132]
Aspergillus fumigatus	CADAFUAP00001689	Q4WNB6			21.2.1.1	69	3	1	R1	126	126	0,0	0,2804424370847575	NON-HUB	Ultra-peripheral node		oxidoreductase activity [GO:0016491]
Aspergillus fumigatus	CADAFUAP00001819	Q4WLK4			21.2.1.1	69	3	1	R2	133	128	0,0737746622194585	0,3134356649770819	NON-HUB	Peripheral node
Aspergillus fumigatus	CADAFUAP00001825	Q4WLE3			21.2.1.1	69	3	1	R1	126	126	0,0	0,2804424370847575	NON-HUB	Ultra-peripheral node		gluconate 5-dehydrogenase activity [GO:0008874]; oxidoreductase activity, acting on NAD(P)H, oxygen as acceptor [GO:0050664]
Aspergillus fumigatus	CADAFUAP00002185	Q4WM82			21.2.1.1	69	3	1	R1	126	126	0,0	0,2804424370847575	NON-HUB	Ultra-peripheral node		gluconate 5-dehydrogenase activity [GO:0008874]
Aspergillus fumigatus	CADAFUAP00002323	Q4WMQ0			21.2.1.1	69	3	1	R1	126	126	0,0	0,2804424370847575	NON-HUB	Ultra-peripheral node		3-oxoacyl-[acyl-carrier-protein] reductase (NADPH) activity [GO:0004316]; 3-oxo-glutaryl-[acp] methyl ester reductase activity [GO:0102131]; 3-oxo-pimeloyl-[acp] methyl ester reductase activity [GO:0102132]
Aspergillus fumigatus	CADAFUAP00002392	Q4W9C6			21.2.1.1	69	3	1	R1	126	126	0,0	0,2804424370847575	NON-HUB	Ultra-peripheral node	oxidation-reduction process [GO:0055114]	oxidoreductase activity, acting on the CH-OH group of donors, NAD or NADP as acceptor [GO:0016616]
Aspergillus fumigatus	CADAFUAP00002393	Q4W939			21.2.1.1	69	3	1	R2	133	128	0,0737746622194585	0,3134356649770819	NON-HUB	Peripheral node		oxidoreductase activity [GO:0016491]
Aspergillus fumigatus	CADAFUAP00002514	Q4W967			21.2.1.1	69	3	1	R2	133	128	0,0737746622194585	0,3134356649770819	NON-HUB	Peripheral node
Aspergillus fumigatus	CADAFUAP00002521	Q4WEF9			21.2.1.1	69	3	1	R1	126	126	0,0	0,2804424370847575	NON-HUB	Ultra-peripheral node		oxidoreductase activity [GO:0016491]
Aspergillus fumigatus	CADAFUAP00002726	Q4WDX8			21.2.1.1	69	3	1	R1	126	126	0,0	0,2804424370847575	NON-HUB	Ultra-peripheral node		cholate 7-alpha-dehydrogenase activity [GO:0008709]
Aspergillus fumigatus	CADAFUAP00002776	Q4WEQ5			21.2.1.1	69	3	1	R1	126	126	0,0	0,2804424370847575	NON-HUB	Ultra-peripheral node		oxidoreductase activity, acting on NAD(P)H, oxygen as acceptor [GO:0050664]
Aspergillus fumigatus	CADAFUAP00003066	Q4WC62			21.2.1.1	69	3	1	R1	126	126	0,0	0,2804424370847575	NON-HUB	Ultra-peripheral node
Aspergillus fumigatus	CADAFUAP00003256	Q4WBT9			21.2.1.1	69	3	1	R1	126	126	0,0	0,2804424370847575	NON-HUB	Ultra-peripheral node
Aspergillus fumigatus	CADAFUAP00003462	Q4WHZ8			21.2.1.1	69	3	1	R1	126	126	0,0	0,2804424370847575	NON-HUB	Ultra-peripheral node		oxidoreductase activity [GO:0016491]
Aspergillus fumigatus	CADAFUAP00003579	Q4WHD8			21.2.1.1	69	3	1	R2	222	182	0,32789546303059824	1204252818069840	NON-HUB	Peripheral node	fatty acid biosynthetic process [GO:0006633]; secondary metabolic process [GO:0019748]	3-oxoacyl-[acyl-carrier-protein] synthase activity [GO:0004315]	mitochondrion [GO:0005739]
Aspergillus fumigatus	CADAFUAP00003667	Q4WIL7			21.2.1.1	69	3	1	R1	126	126	0,0	0,2804424370847575	NON-HUB	Ultra-peripheral node		oxidoreductase activity [GO:0016491]
Aspergillus fumigatus	CADAFUAP00003996	Q4WZ66			21.2.1.1	69	3	1	R1	126	126	0,0	0,2804424370847575	NON-HUB	Ultra-peripheral node	alkaloid metabolic process [GO:0009820]; ergot alkaloid biosynthetic process [GO:0035837]; protein homotetramerization [GO:0051289]	oxidoreductase activity [GO:0016491]; oxidoreductase activity, acting on the CH-OH group of donors, NAD or NADP as acceptor [GO:0016616]
Aspergillus fumigatus	CADAFUAP00004011	Q4X117			21.2.1.1	69	3	1	R2	133	128	0,0737746622194585	0,3134356649770819	NON-HUB	Peripheral node	fatty acid elongation [GO:0030497]	3-oxo-arachidoyl-CoA reductase activity [GO:0102339]; 3-oxo-behenoyl-CoA reductase activity [GO:0102340]; 3-oxo-cerotoyl-CoA reductase activity [GO:0102342]; 3-oxo-lignoceroyl-CoA reductase activity [GO:0102341]; ketoreductase activity [GO:0045703]; oxidoreductase activity [GO:0016491]	endoplasmic reticulum [GO:0005783]; endoplasmic reticulum membrane [GO:0005789]; integral component of membrane [GO:0016021]
Aspergillus fumigatus	CADAFUAP00004069	Q4WZU4			21.2.1.1	69	3	1	R1	126	126	0,0	0,2804424370847575	NON-HUB	Ultra-peripheral node		oxidoreductase activity, acting on NAD(P)H, oxygen as acceptor [GO:0050664]
Aspergillus fumigatus	CADAFUAP00004075	Q4WZ80			21.2.1.1	69	3	1	R2	133	128	0,0737746622194585	0,3134356649770819	NON-HUB	Peripheral node		oxidoreductase activity [GO:0016491]
Aspergillus fumigatus	CADAFUAP00004216	Q4X074			21.2.1.1	69	3	1	R2	133	128	0,0737746622194585	0,3134356649770819	NON-HUB	Peripheral node	phosphatidic acid biosynthetic process [GO:0006654]; triglyceride catabolic process [GO:0019433]	acylglycerone-phosphate reductase activity [GO:0000140]; triglyceride lipase activity [GO:0004806]	endoplasmic reticulum [GO:0005783]; lipid droplet [GO:0005811]
Aspergillus fumigatus	CADAFUAP00004254	E9QUT3			21.2.1.1	69	3	1	R1	126	126	0,0	0,2804424370847575	NON-HUB	Ultra-peripheral node	melanin biosynthetic process [GO:0042438]; pigment biosynthetic process [GO:0046148]	tetrahydroxynaphthalene reductase activity [GO:0047039]	endosome [GO:0005768]
Aspergillus fumigatus	CADAFUAP00004873	Q4WZX5			21.2.1.1	69	3	1	R1	126	126	0,0	0,2804424370847575	NON-HUB	Ultra-peripheral node	cellular response to farnesol [GO:0097308]	oxidoreductase activity, acting on NAD(P)H, oxygen as acceptor [GO:0050664]
Aspergillus fumigatus	CADAFUAP00005104	Q4WXD8			21.2.1.1	69	3	1	R1	126	126	0,0	0,2804424370847575	NON-HUB	Ultra-peripheral node		oxidoreductase activity [GO:0016491]
Aspergillus fumigatus	CADAFUAP00005483	Q4WXH3			21.2.1.1	69	3	1	R2	133	128	0,0737746622194585	0,3134356649770819	NON-HUB	Peripheral node		3-oxoacyl-[acyl-carrier-protein] reductase (NADPH) activity [GO:0004316]; 3-oxo-glutaryl-[acp] methyl ester reductase activity [GO:0102131]; 3-oxo-pimeloyl-[acp] methyl ester reductase activity [GO:0102132]
Aspergillus fumigatus	CADAFUAP00005874	Q4WXS6			21.2.1.1	69	3	1	R1	126	126	0,0	0,2804424370847575	NON-HUB	Ultra-peripheral node		3-oxoacyl-[acyl-carrier-protein] reductase (NADPH) activity [GO:0004316]; 3-oxo-glutaryl-[acp] methyl ester reductase activity [GO:0102131]; 3-oxo-pimeloyl-[acp] methyl ester reductase activity [GO:0102132]
Aspergillus fumigatus	CADAFUAP00006120	Q4WVL0			21.2.1.1	69	3	1	R1	126	126	0,0	0,2804424370847575	NON-HUB	Ultra-peripheral node		3-oxoacyl-[acyl-carrier-protein] reductase (NADPH) activity [GO:0004316]; 3-oxo-glutaryl-[acp] methyl ester reductase activity [GO:0102131]; 3-oxo-pimeloyl-[acp] methyl ester reductase activity [GO:0102132]
Aspergillus fumigatus	CADAFUAP00006434	Q4WUP1			21.2.1.1	69	3	1	R1	126	126	0,0	0,2804424370847575	NON-HUB	Ultra-peripheral node		3-oxoacyl-[acyl-carrier-protein] reductase (NADPH) activity [GO:0004316]; 3-oxo-glutaryl-[acp] methyl ester reductase activity [GO:0102131]; 3-oxo-pimeloyl-[acp] methyl ester reductase activity [GO:0102132]
Aspergillus fumigatus	CADAFUAP00006533	Q4WUY4			21.2.1.1	69	3	1	R5	273	267	0,04347301050597763	2.60647e+16	HUB	Provincial hub	secondary metabolic process [GO:0019748]	catalytic activity [GO:0003824]; phosphopantetheine binding [GO:0031177]
Aspergillus fumigatus	CADAFUAP00006548	Q4WUL7			21.2.1.1	69	3	1	R1	126	126	0,0	0,2804424370847575	NON-HUB	Ultra-peripheral node		gluconate 5-dehydrogenase activity [GO:0008874]; oxidoreductase activity, acting on NAD(P)H, oxygen as acceptor [GO:0050664]
Aspergillus fumigatus	CADAFUAP00006640	Q4WU77			21.2.1.1	69	3	1	R1	129	126	0,04597079502433754	0,2804424370847575	NON-HUB	Ultra-peripheral node		3-oxoacyl-[acyl-carrier-protein] reductase (NADPH) activity [GO:0004316]; 3-oxo-glutaryl-[acp] methyl ester reductase activity [GO:0102131]; 3-oxo-pimeloyl-[acp] methyl ester reductase activity [GO:0102132]
Aspergillus fumigatus	CADAFUAP00006644	Q4WW41			21.2.1.1	69	3	1	R1	126	126	0,0	0,2804424370847575	NON-HUB	Ultra-peripheral node		oxidoreductase activity [GO:0016491]
Aspergillus fumigatus	CADAFUAP00006752	Q4WUR5			21.2.1.1	69	3	1	R1	126	126	0,0	0,2804424370847575	NON-HUB	Ultra-peripheral node		oxidoreductase activity, acting on NAD(P)H, oxygen as acceptor [GO:0050664]
Aspergillus fumigatus	CADAFUAP00006756	Q4WUQ4			21.2.1.1	69	3	1	R2	133	128	0,0737746622194585	0,3134356649770819	NON-HUB	Peripheral node		3-hydroxybutyrate dehydrogenase activity [GO:0003858]	cytoplasm [GO:0005737]
Aspergillus fumigatus	CADAFUAP00006806	Q4WV89			21.2.1.1	69	3	1	R2	133	128	0,0737746622194585	0,3134356649770819	NON-HUB	Peripheral node		oxidoreductase activity [GO:0016491]
Aspergillus fumigatus	CADAFUAP00006885	Q4WSZ0			21.2.1.1	69	3	1	R2	143	128	0,19878722675925475	0,3134356649770819	NON-HUB	Peripheral node	3-keto-sphinganine metabolic process [GO:0006666]; sphingolipid biosynthetic process [GO:0030148]	3-dehydrosphinganine reductase activity [GO:0047560]	endoplasmic reticulum [GO:0005783]; endoplasmic reticulum membrane [GO:0005789]; integral component of membrane [GO:0016021]
Aspergillus fumigatus	CADAFUAP00006968	Q4WR34			21.2.1.1	69	3	1	R1	126	126	0,0	0,2804424370847575	NON-HUB	Ultra-peripheral node		3-oxoacyl-[acyl-carrier-protein] reductase (NADPH) activity [GO:0004316]; 3-oxo-glutaryl-[acp] methyl ester reductase activity [GO:0102131]; 3-oxo-pimeloyl-[acp] methyl ester reductase activity [GO:0102132]
Aspergillus fumigatus	CADAFUAP00006996	Q4WS55			21.2.1.1	69	3	1	R2	133	128	0,0737746622194585	0,3134356649770819	NON-HUB	Peripheral node		oxidoreductase activity [GO:0016491]
Aspergillus fumigatus	CADAFUAP00007097	Q4WRZ7			21.2.1.1	69	3	1	R1	126	126	0,0	0,2804424370847575	NON-HUB	Ultra-peripheral node		gluconate 5-dehydrogenase activity [GO:0008874]
Aspergillus fumigatus	CADAFUAP00007276	E9R7H8			21.2.1.1	69	3	1	R1	126	126	0,0	0,2804424370847575	NON-HUB	Ultra-peripheral node	oxidation-reduction process [GO:0055114]	2-deoxy-D-gluconate 3-dehydrogenase activity [GO:0008678]; oxidoreductase activity, acting on the CH-OH group of donors, NAD or NADP as acceptor [GO:0016616]
Aspergillus fumigatus	CADAFUAP00007320	E9RBN9			21.2.1.1	69	3	1	R1	126	126	0,0	0,2804424370847575	NON-HUB	Ultra-peripheral node	oxidation-reduction process [GO:0055114]	3-oxoacyl-[acyl-carrier-protein] reductase (NADPH) activity [GO:0004316]; 3-oxo-glutaryl-[acp] methyl ester reductase activity [GO:0102131]; 3-oxo-pimeloyl-[acp] methyl ester reductase activity [GO:0102132]; oxidoreductase activity, acting on the CH-OH group of donors, NAD or NADP as acceptor [GO:0016616]
Aspergillus fumigatus	CADAFUAP00007330	Q4WT04			21.2.1.1	69	3	1	R1	126	126	0,0	0,2804424370847575	NON-HUB	Ultra-peripheral node	oxidation-reduction process [GO:0055114]	3-oxoacyl-[acyl-carrier-protein] reductase (NADPH) activity [GO:0004316]; 3-oxo-glutaryl-[acp] methyl ester reductase activity [GO:0102131]; 3-oxo-pimeloyl-[acp] methyl ester reductase activity [GO:0102132]; oxidoreductase activity, acting on the CH-OH group of donors, NAD or NADP as acceptor [GO:0016616]
Aspergillus fumigatus	CADAFUAP00007391	Q4WR65			21.2.1.1	69	3	1	R1	126	126	0,0	0,2804424370847575	NON-HUB	Ultra-peripheral node		gluconate 5-dehydrogenase activity [GO:0008874]	integral component of membrane [GO:0016021]
Aspergillus fumigatus	CADAFUAP00007506	Q4WT94			21.2.1.1	69	3	1	R1	126	126	0,0	0,2804424370847575	NON-HUB	Ultra-peripheral node	oxidation-reduction process [GO:0055114]	3-oxoacyl-[acyl-carrier-protein] reductase (NADPH) activity [GO:0004316]; 3-oxo-glutaryl-[acp] methyl ester reductase activity [GO:0102131]; 3-oxo-pimeloyl-[acp] methyl ester reductase activity [GO:0102132]; oxidoreductase activity, acting on the CH-OH group of donors, NAD or NADP as acceptor [GO:0016616]
Aspergillus fumigatus	CADAFUAP00007534	Q4WRS3			21.2.1.1	69	3	1	R2	132	126	0,08884297520661144	0,2804424370847575	NON-HUB	Peripheral node	carbohydrate metabolic process [GO:0005975]	glucose 1-dehydrogenase [NAD(P)] activity [GO:0047936]; hydrolase activity, acting on carbon-nitrogen (but not peptide) bonds [GO:0016810]
Aspergillus fumigatus	CADAFUAP00008242	Q4WQP6			21.2.1.1	69	3	1	R1	126	126	0,0	0,2804424370847575	NON-HUB	Ultra-peripheral node		gluconate 5-dehydrogenase activity [GO:0008874]
Aspergillus fumigatus	CADAFUAP00008325	Q4WPB8			21.2.1.1	69	3	1	R1	126	126	0,0	0,2804424370847575	NON-HUB	Ultra-peripheral node		oxidoreductase activity, acting on NAD(P)H, oxygen as acceptor [GO:0050664]
Aspergillus fumigatus	CADAFUAP00008361	Q4WNI5			21.2.1.1	69	3	1	R1	126	126	0,0	0,2804424370847575	NON-HUB	Ultra-peripheral node		oxidoreductase activity [GO:0016491]
Aspergillus fumigatus	CADAFUAP00008403	Q4WR19			21.2.1.1	69	3	1	R2	133	128	0,0737746622194585	0,3134356649770819	NON-HUB	Peripheral node	secondary metabolic process [GO:0019748]	oxidoreductase activity [GO:0016491]	cytoplasm [GO:0005737]
Aspergillus fumigatus	CADAFUAP00008527	Q4WQU1			21.2.1.1	69	3	1	R2	133	128	0,0737746622194585	0,3134356649770819	NON-HUB	Peripheral node		3-oxoacyl-[acyl-carrier-protein] reductase (NADPH) activity [GO:0004316]; 3-oxo-glutaryl-[acp] methyl ester reductase activity [GO:0102131]; 3-oxo-pimeloyl-[acp] methyl ester reductase activity [GO:0102132]
Aspergillus fumigatus	CADAFUAP00008642	Q4WK95			21.2.1.1	69	3	1	R2	133	128	0,0737746622194585	0,3134356649770819	NON-HUB	Peripheral node		oxidoreductase activity [GO:0016491]
Aspergillus fumigatus	CADAFUAP00008767	Q4WKP3			21.2.1.1	69	3	1	R2	133	128	0,0737746622194585	0,3134356649770819	NON-HUB	Peripheral node		oxidoreductase activity [GO:0016491]
Aspergillus fumigatus	CADAFUAP00009340	Q4WGA6			21.2.1.1	69	3	1	R1	126	126	0,0	0,2804424370847575	NON-HUB	Ultra-peripheral node	oxidation-reduction process [GO:0055114]	glucose 1-dehydrogenase [NAD(P)] activity [GO:0047936]; oxidoreductase activity, acting on the CH-OH group of donors, NAD or NADP as acceptor [GO:0016616]
Aspergillus fumigatus	CADAFUAP00009417	Q4WGC3			21.2.1.1	69	3	1	R1	126	126	0,0	0,2804424370847575	NON-HUB	Ultra-peripheral node		gluconate 5-dehydrogenase activity [GO:0008874]
Aspergillus fumigatus	CADAFUAP00009478	Q4WGG7			21.2.1.1	69	3	1	R1	126	126	0,0	0,2804424370847575	NON-HUB	Ultra-peripheral node	oxidation-reduction process [GO:0055114]	3-oxoacyl-[acyl-carrier-protein] reductase (NADPH) activity [GO:0004316]; 3-oxo-glutaryl-[acp] methyl ester reductase activity [GO:0102131]; 3-oxo-pimeloyl-[acp] methyl ester reductase activity [GO:0102132]; oxidoreductase activity, acting on the CH-OH group of donors, NAD or NADP as acceptor [GO:0016616]
Aspergillus fumigatus	CADAFUAP00000006	Q4WFD6			21.2.2.2	47	3	1	R2	133	128	0,0737746622194585	0,3134356649770819	NON-HUB	Peripheral node		oxidoreductase activity [GO:0016491]
Aspergillus fumigatus	CADAFUAP00000054	Q4WEX6			21.2.2.2	47	3	1	R1	79	79	0,0	-0,4948984183848662	NON-HUB	Ultra-peripheral node	long-chain fatty acid biosynthetic process [GO:0042759]	enoyl-[acyl-carrier-protein] reductase (NADH) activity [GO:0004318]; hydrolase activity [GO:0016787]	fatty acid synthase complex [GO:0005835]
Aspergillus fumigatus	CADAFUAP00000105	Q4WG26			21.2.2.2	47	3	1	R2	133	128	0,0737746622194585	0,3134356649770819	NON-HUB	Peripheral node
Aspergillus fumigatus	CADAFUAP00000106	Q4WFF7			21.2.2.2	47	3	1	R2	144	128	0,2098765432098766	0,3134356649770819	NON-HUB	Peripheral node		oxidoreductase activity, acting on NAD(P)H, oxygen as acceptor [GO:0050664]
Aspergillus fumigatus	CADAFUAP00000110	Q4WG29			21.2.2.2	47	3	1	R2	133	128	0,0737746622194585	0,3134356649770819	NON-HUB	Peripheral node		oxidoreductase activity [GO:0016491]
Aspergillus fumigatus	CADAFUAP00000119	A4D9X9			21.2.2.2	47	3	1	R2	133	128	0,0737746622194585	0,3134356649770819	NON-HUB	Peripheral node
Aspergillus fumigatus	CADAFUAP00000162	Q4WFR9			21.2.2.2	47	3	1	R2	133	128	0,0737746622194585	0,3134356649770819	NON-HUB	Peripheral node
Aspergillus fumigatus	CADAFUAP00000169	Q4WFI3			21.2.2.2	47	3	1	R2	133	128	0,0737746622194585	0,3134356649770819	NON-HUB	Peripheral node
Aspergillus fumigatus	CADAFUAP00000273	Q4WG14			21.2.2.2	47	3	1	R2	133	128	0,0737746622194585	0,3134356649770819	NON-HUB	Peripheral node
Aspergillus fumigatus	CADAFUAP00000361	Q4WEX7			21.2.2.2	47	3	1	R2	260	191	0,46034023668639046	1.35272e+16	NON-HUB	Peripheral node	long-chain fatty acid biosynthetic process [GO:0042759]	fatty acid synthase activity [GO:0004312]; holo-[acyl-carrier-protein] synthase activity [GO:0008897]; magnesium ion binding [GO:0000287]	fatty acid synthase complex [GO:0005835]
Aspergillus fumigatus	CADAFUAP00000366	Q4WFI5			21.2.2.2	47	3	1	R2	133	128	0,0737746622194585	0,3134356649770819	NON-HUB	Peripheral node		oxidoreductase activity [GO:0016491]
Aspergillus fumigatus	CADAFUAP00000538	Q4WD37			21.2.2.2	47	3	1	R2	133	128	0,0737746622194585	0,3134356649770819	NON-HUB	Peripheral node	phosphatidic acid biosynthetic process [GO:0006654]; triglyceride catabolic process [GO:0019433]	acylglycerone-phosphate reductase activity [GO:0000140]; triglyceride lipase activity [GO:0004806]	endoplasmic reticulum [GO:0005783]; integral component of membrane [GO:0016021]; lipid droplet [GO:0005811]
Aspergillus fumigatus	CADAFUAP00000632	Q4WDI3			21.2.2.2	47	3	1	R2	133	128	0,0737746622194585	0,3134356649770819	NON-HUB	Peripheral node		oxidoreductase activity [GO:0016491]
Aspergillus fumigatus	CADAFUAP00000666	Q4WCX6			21.2.2.2	47	3	1	R2	134	128	0,08754733793717984	0,3134356649770819	NON-HUB	Peripheral node		oxidoreductase activity [GO:0016491]
Aspergillus fumigatus	CADAFUAP00000843	Q4WBK3			21.2.2.2	47	3	1	R2	133	128	0,0737746622194585	0,3134356649770819	NON-HUB	Peripheral node	3-keto-sphinganine metabolic process [GO:0006666]; sphingolipid biosynthetic process [GO:0030148]	3-dehydrosphinganine reductase activity [GO:0047560]	endoplasmic reticulum [GO:0005783]; endoplasmic reticulum membrane [GO:0005789]
Aspergillus fumigatus	CADAFUAP00001000	Q4WAX4			21.2.2.2	47	3	1	R2	133	128	0,0737746622194585	0,3134356649770819	NON-HUB	Peripheral node		oxidoreductase activity [GO:0016491]
Aspergillus fumigatus	CADAFUAP00001366	Q4W9Y6			21.2.2.2	47	3	1	R2	133	128	0,0737746622194585	0,3134356649770819	NON-HUB	Peripheral node
Aspergillus fumigatus	CADAFUAP00001936	Q4WM04			21.2.2.2	47	3	1	R2	133	128	0,0737746622194585	0,3134356649770819	NON-HUB	Peripheral node		oxidoreductase activity [GO:0016491]
Aspergillus fumigatus	CADAFUAP00002083	Q4WMB2			21.2.2.2	47	3	1	R2	136	128	0,11418685121107264	0,3134356649770819	NON-HUB	Peripheral node	oxidation-reduction process [GO:0055114]	3-oxoacyl-[acyl-carrier-protein] reductase (NADPH) activity [GO:0004316]; 3-oxo-glutaryl-[acp] methyl ester reductase activity [GO:0102131]; 3-oxo-pimeloyl-[acp] methyl ester reductase activity [GO:0102132]; oxidoreductase activity, acting on the CH-OH group of donors, NAD or NADP as acceptor [GO:0016616]
Aspergillus fumigatus	CADAFUAP00002467	A4DA88			21.2.2.2	47	3	1	R2	133	128	0,0737746622194585	0,3134356649770819	NON-HUB	Peripheral node	oxidation-reduction process [GO:0055114]	oxidoreductase activity, acting on the CH-OH group of donors, NAD or NADP as acceptor [GO:0016616]
Aspergillus fumigatus	CADAFUAP00002487	Q4W9B4			21.2.2.2	47	3	1	R2	133	128	0,0737746622194585	0,3134356649770819	NON-HUB	Peripheral node
Aspergillus fumigatus	CADAFUAP00002615	Q4WE31			21.2.2.2	47	3	1	R2	133	128	0,0737746622194585	0,3134356649770819	NON-HUB	Peripheral node		3-oxoacyl-[acyl-carrier-protein] reductase (NADPH) activity [GO:0004316]; 3-oxo-glutaryl-[acp] methyl ester reductase activity [GO:0102131]; 3-oxo-pimeloyl-[acp] methyl ester reductase activity [GO:0102132]
Aspergillus fumigatus	CADAFUAP00002692	Q4WE26			21.2.2.2	47	3	1	R2	133	128	0,0737746622194585	0,3134356649770819	NON-HUB	Peripheral node		oxidoreductase activity [GO:0016491]
Aspergillus fumigatus	CADAFUAP00002930	Q4WDU0			21.2.2.2	47	3	1	R1	79	79	0,0	-0,4948984183848662	NON-HUB	Ultra-peripheral node
Aspergillus fumigatus	CADAFUAP00003627	Q4WHQ5			21.2.2.2	47	3	1	R2	133	128	0,0737746622194585	0,3134356649770819	NON-HUB	Peripheral node
Aspergillus fumigatus	CADAFUAP00003753	Q4WIS3			21.2.2.2	47	3	1	R2	133	128	0,0737746622194585	0,3134356649770819	NON-HUB	Peripheral node		oxidoreductase activity, acting on NAD(P)H, oxygen as acceptor [GO:0050664]
Aspergillus fumigatus	CADAFUAP00003807	Q4WIW1			21.2.2.2	47	3	1	R2	133	128	0,0737746622194585	0,3134356649770819	NON-HUB	Peripheral node
Aspergillus fumigatus	CADAFUAP00003930	Q4X1F3			21.2.2.2	47	3	1	R1	64	64	0,0	-0,7423476275772993	NON-HUB	Ultra-peripheral node
Aspergillus fumigatus	CADAFUAP00004710	Q4WZK9			21.2.2.2	47	3	1	R2	133	128	0,0737746622194585	0,3134356649770819	NON-HUB	Peripheral node		oxidoreductase activity [GO:0016491]
Aspergillus fumigatus	CADAFUAP00004745	Q4X257			21.2.2.2	47	3	1	R2	133	128	0,0737746622194585	0,3134356649770819	NON-HUB	Peripheral node
Aspergillus fumigatus	CADAFUAP00004852	Q4X213			21.2.2.2	47	3	1	R2	133	128	0,0737746622194585	0,3134356649770819	NON-HUB	Peripheral node	3-keto-sphinganine metabolic process [GO:0006666]; sphingolipid biosynthetic process [GO:0030148]	3-dehydrosphinganine reductase activity [GO:0047560]	endoplasmic reticulum [GO:0005783]; endoplasmic reticulum membrane [GO:0005789]
Aspergillus fumigatus	CADAFUAP00004934	Q4WX81			21.2.2.2	47	3	1	R2	133	128	0,0737746622194585	0,3134356649770819	NON-HUB	Peripheral node
Aspergillus fumigatus	CADAFUAP00005069	Q4WXH0			21.2.2.2	47	3	1	R2	133	128	0,0737746622194585	0,3134356649770819	NON-HUB	Peripheral node		3-oxoacyl-[acyl-carrier-protein] reductase (NADPH) activity [GO:0004316]; 3-oxo-glutaryl-[acp] methyl ester reductase activity [GO:0102131]; 3-oxo-pimeloyl-[acp] methyl ester reductase activity [GO:0102132]
Aspergillus fumigatus	CADAFUAP00005186	Q4WZ51			21.2.2.2	47	3	1	R2	133	128	0,0737746622194585	0,3134356649770819	NON-HUB	Peripheral node
Aspergillus fumigatus	CADAFUAP00005344	Q4WYL4			21.2.2.2	47	3	1	R2	133	128	0,0737746622194585	0,3134356649770819	NON-HUB	Peripheral node		3-oxoacyl-[acyl-carrier-protein] reductase (NADPH) activity [GO:0004316]; 3-oxo-glutaryl-[acp] methyl ester reductase activity [GO:0102131]; 3-oxo-pimeloyl-[acp] methyl ester reductase activity [GO:0102132]
Aspergillus fumigatus	CADAFUAP00005907	Q4WW19			21.2.2.2	47	3	1	R2	133	128	0,0737746622194585	0,3134356649770819	NON-HUB	Peripheral node		oxidoreductase activity [GO:0016491]
Aspergillus fumigatus	CADAFUAP00006074	Q4WV47			21.2.2.2	47	3	1	R2	135	128	0,1010150891632372	0,3134356649770819	NON-HUB	Peripheral node		oxidoreductase activity [GO:0016491]	integral component of membrane [GO:0016021]
Aspergillus fumigatus	CADAFUAP00006344	Q4WW07			21.2.2.2	47	3	1	R2	133	128	0,0737746622194585	0,3134356649770819	NON-HUB	Peripheral node		cholate 7-alpha-dehydrogenase activity [GO:0008709]
Aspergillus fumigatus	CADAFUAP00006472	Q4WW38			21.2.2.2	47	3	1	R2	133	128	0,0737746622194585	0,3134356649770819	NON-HUB	Peripheral node
Aspergillus fumigatus	CADAFUAP00007155	Q4WRF5			21.2.2.2	47	3	1	R2	195	128	0,5691255752794214	0,3134356649770819	NON-HUB	Peripheral node		oxidoreductase activity [GO:0016491]
Aspergillus fumigatus	CADAFUAP00007169	Q4WRE0			21.2.2.2	47	3	1	R2	133	128	0,0737746622194585	0,3134356649770819	NON-HUB	Peripheral node		oxidoreductase activity [GO:0016491]
Aspergillus fumigatus	CADAFUAP00007594	Q4WT01			21.2.2.2	47	3	1	R1	64	64	0,0	-0,7423476275772993	NON-HUB	Ultra-peripheral node
Aspergillus fumigatus	CADAFUAP00007702	Q4WR39			21.2.2.2	47	3	1	R2	133	128	0,0737746622194585	0,3134356649770819	NON-HUB	Peripheral node		oxidoreductase activity [GO:0016491]
Aspergillus fumigatus	CADAFUAP00008206	Q4WQZ1			21.2.2.2	47	3	1	R1	64	64	0,0	-0,7423476275772993	NON-HUB	Ultra-peripheral node	secondary metabolite biosynthetic process [GO:0044550]	monooxygenase activity [GO:0004497]
Aspergillus fumigatus	CADAFUAP00009011	Q4WJE3			21.2.2.2	47	3	1	R2	143	128	0,19878722675925475	0,3134356649770819	NON-HUB	Peripheral node		cholate 7-alpha-dehydrogenase activity [GO:0008709]	integral component of membrane [GO:0016021]
Aspergillus fumigatus	CADAFUAP00009109	Q4WKX1			21.2.2.2	47	3	1	R2	133	128	0,0737746622194585	0,3134356649770819	NON-HUB	Peripheral node	oxidation-reduction process [GO:0055114]	oxidoreductase activity [GO:0016491]
Aspergillus fumigatus	CADAFUAP00009250	Q4WKT7			21.2.2.2	47	3	1	R2	133	128	0,0737746622194585	0,3134356649770819	NON-HUB	Peripheral node		oxidoreductase activity [GO:0016491]
Aspergillus fumigatus	CADAFUAP00000220	Q4WEZ8			21.3.1.1	15	3	1	R2	147	111	0,4298209079550188	0,032993227892324416	NON-HUB	Peripheral node		cytochrome-b5 reductase activity, acting on NAD(P)H [GO:0004128]
Aspergillus fumigatus	CADAFUAP00000531	Q4WDJ6			21.3.1.1	15	3	1	R2	42	37	0,2239229024943311	-1.18776e+16	NON-HUB	Peripheral node		nitrate reductase (NADH) activity [GO:0009703]
Aspergillus fumigatus	CADAFUAP00001477	Q4W9X3	pathogenicity unrelated	unaffected pathogenicity	21.3.1.1	15	3	1	R2	157	106	0,5441600064911356	-0,04948984183848662	NON-HUB	Peripheral node	cellular response to nitrosative stress [GO:0071500]; nitric oxide catabolic process [GO:0046210]	6,7-dihydropteridine reductase activity [GO:0004155]; FAD binding [GO:0071949]; heme binding [GO:0020037]; metal ion binding [GO:0046872]; nitric oxide dioxygenase activity [GO:0008941]; oxygen binding [GO:0019825]; oxygen carrier activity [GO:0005344]
Aspergillus fumigatus	CADAFUAP00002347	Q4WMS1			21.3.1.1	15	3	1	R2	141	103	0,4663749308384889	-0,09897968367697324	NON-HUB	Peripheral node		flavin adenine dinucleotide binding [GO:0050660]; FMN binding [GO:0010181]; NADPH-hemoprotein reductase activity [GO:0003958]; oxidoreductase activity [GO:0016491]; oxidoreductase activity, acting on the aldehyde or oxo group of donors [GO:0016903]	cytosol [GO:0005829]
Aspergillus fumigatus	CADAFUAP00002645	Q4WE92			21.3.1.1	15	3	1	R2	35	32	0,1640816326530613	-1.27024e+16	NON-HUB	Peripheral node	nitrate assimilation [GO:0042128]; sulfur compound metabolic process [GO:0006790]	heme binding [GO:0020037]; molybdenum ion binding [GO:0030151]; molybdopterin cofactor binding [GO:0043546]; sulfite oxidase activity [GO:0008482]	mitochondrion [GO:0005739]
Aspergillus fumigatus	CADAFUAP00003109	Q4WC12	pathogenicity unrelated	unaffected pathogenicity	21.3.1.1	15	3	1	R2	157	106	0,5441600064911356	-0,04948984183848662	NON-HUB	Peripheral node	cellular response to nitrosative stress [GO:0071500]; nitric oxide catabolic process [GO:0046210]	FAD binding [GO:0071949]; heme binding [GO:0020037]; metal ion binding [GO:0046872]; nitric oxide dioxygenase activity [GO:0008941]; oxygen binding [GO:0019825]; oxygen carrier activity [GO:0005344]
Aspergillus fumigatus	CADAFUAP00004493	Q4X169			21.3.1.1	15	3	1	R2	12	9	0,4375	-1.64966e+16	NON-HUB	Peripheral node	'de novo' pyrimidine nucleobase biosynthetic process [GO:0006207]; pyrimidine ribonucleotide biosynthetic process [GO:0009220]	dihydroorotate dehydrogenase activity [GO:0004152]	integral component of membrane [GO:0016021]; mitochondrial inner membrane [GO:0005743]; mitochondrion [GO:0005739]
Aspergillus fumigatus	CADAFUAP00004736	Q4X0M1			21.3.1.1	15	3	1	R2	15	10	0,5555555555555556	-1.63316e+16	NON-HUB	Peripheral node			mitochondrion [GO:0005739]
Aspergillus fumigatus	CADAFUAP00004909	Q4X0B5			21.3.1.1	15	3	1	R1	108	106	0,03669410150891628	-0,04948984183848662	NON-HUB	Ultra-peripheral node		cytochrome-b5 reductase activity, acting on NAD(P)H [GO:0004128]	endoplasmic reticulum membrane [GO:0005789]; integral component of membrane [GO:0016021]; mitochondrial outer membrane [GO:0005741]
Aspergillus fumigatus	CADAFUAP00005648	Q4WXK0			21.3.1.1	15	3	1	R2	11	10	0,17355371900826455	-1.63316e+16	NON-HUB	Peripheral node	mitochondrial respiratory chain complex IV assembly [GO:0033617]		mitochondrial intermembrane space [GO:0005758]
Aspergillus fumigatus	CADAFUAP00006692	Q4WV13			21.3.1.1	15	3	1	R2	114	111	0,051939058171745045	0,032993227892324416	NON-HUB	Peripheral node	nitrate assimilation [GO:0042128]	FAD binding [GO:0071949]; molybdenum ion binding [GO:0030151]; nitrate reductase (NADH) activity [GO:0009703]
Aspergillus fumigatus	CADAFUAP00006726	Q4WUX8			21.3.1.1	15	3	1	R2	147	111	0,4298209079550188	0,032993227892324416	NON-HUB	Peripheral node		cytochrome-b5 reductase activity, acting on NAD(P)H [GO:0004128]; heme binding [GO:0020037]; metal ion binding [GO:0046872]	integral component of membrane [GO:0016021]
Aspergillus fumigatus	CADAFUAP00007394	E9QTT4			21.3.1.1	15	3	1	R2	114	111	0,051939058171745045	0,032993227892324416	NON-HUB	Peripheral node	nitrate assimilation [GO:0042128]; nitric oxide biosynthetic process [GO:0006809]	FAD binding [GO:0071949]; heme binding [GO:0020037]; molybdenum ion binding [GO:0030151]; molybdopterin cofactor binding [GO:0043546]; nitrate reductase (NADPH) activity [GO:0050464]
Aspergillus fumigatus	CADAFUAP00008450	Q4WPQ6			21.3.1.1	15	3	1	R2	108	103	0,09044924554183809	-0,09897968367697324	NON-HUB	Peripheral node	homocysteine metabolic process [GO:0050667]; methionine biosynthetic process [GO:0009086]	[methionine synthase] reductase activity [GO:0030586]; flavin adenine dinucleotide binding [GO:0050660]; FMN binding [GO:0010181]; NADPH-hemoprotein reductase activity [GO:0003958]; oxidoreductase activity [GO:0016491]	cytosol [GO:0005829]
Aspergillus fumigatus	CADAFUAP00009244	Q4WJW8			21.3.1.1	15	3	1	R1	108	106	0,03669410150891628	-0,04948984183848662	NON-HUB	Ultra-peripheral node	ergosterol biosynthetic process [GO:0006696]	cytochrome-b5 reductase activity, acting on NAD(P)H [GO:0004128]	integral component of membrane [GO:0016021]; mitochondrial outer membrane [GO:0005741]
Aspergillus fumigatus	CADAFUAP00000033	Q4WG15			21.3.1.2	12	3	1	R4	27	12	0,8024691358024691	-1600171552777730	NON-HUB	Non-hub kinless node	secondary metabolite biosynthetic process [GO:0044550]
Aspergillus fumigatus	CADAFUAP00001050	Q4WA79			21.3.1.2	12	3	1	R4	27	12	0,8024691358024691	-1600171552777730	NON-HUB	Non-hub kinless node	glutathione metabolic process [GO:0006749]; hydrogen sulfide metabolic process [GO:0070813]	hydrolase activity, acting on ester bonds [GO:0016788]; sulfur dioxygenase activity [GO:0050313]	mitochondrion [GO:0005739]
Aspergillus fumigatus	CADAFUAP00001196	Q4WA58			21.3.1.2	12	3	1	R4	27	12	0,8024691358024691	-1600171552777730	NON-HUB	Non-hub kinless node	secondary metabolite biosynthetic process [GO:0044550]	hydrolase activity [GO:0016787]; metal ion binding [GO:0046872]
Aspergillus fumigatus	CADAFUAP00001564	Q4WLN0			21.3.1.2	12	3	1	R4	27	12	0,8024691358024691	-1600171552777730	NON-HUB	Non-hub kinless node	secondary metabolite biosynthetic process [GO:0044550]
Aspergillus fumigatus	CADAFUAP00001977	Q4WM67			21.3.1.2	12	3	1	R2	121	110	0,17355371900826455	0,016496613946162208	NON-HUB	Peripheral node	ergosterol biosynthetic process [GO:0006696]	flavin adenine dinucleotide binding [GO:0050660]; FMN binding [GO:0010181]; NADP binding [GO:0050661]; NADPH-hemoprotein reductase activity [GO:0003958]; oxidoreductase activity [GO:0016491]	cytosol [GO:0005829]; endoplasmic reticulum membrane [GO:0005789]; integral component of membrane [GO:0016021]; mitochondrial outer membrane [GO:0005741]; plasma membrane [GO:0005886]
Aspergillus fumigatus	CADAFUAP00002486	Q4W945			21.3.1.2	12	3	1	R4	27	12	0,8024691358024691	-1600171552777730	NON-HUB	Non-hub kinless node	endocrocin biosynthetic process [GO:1900602]; secondary metabolite biosynthetic process [GO:0044550]	hydrolase activity [GO:0016787]; metal ion binding [GO:0046872]
Aspergillus fumigatus	CADAFUAP00004758	Q4X224			21.3.1.2	12	3	1	R2	134	110	0,3261305413232345	0,016496613946162208	NON-HUB	Peripheral node		flavin adenine dinucleotide binding [GO:0050660]; FMN binding [GO:0010181]; NADPH-hemoprotein reductase activity [GO:0003958]; oxidoreductase activity [GO:0016491]	cytosol [GO:0005829]; endoplasmic reticulum membrane [GO:0005789]
Aspergillus fumigatus	CADAFUAP00005070	Q4WXE3			21.3.1.2	12	3	1	R2	159	148	0,13357857679680385	0,643367943900326	NON-HUB	Peripheral node	homocysteine metabolic process [GO:0050667]; methionine biosynthetic process [GO:0009086]	[methionine synthase] reductase activity [GO:0030586]; aromatase activity [GO:0070330]; flavin adenine dinucleotide binding [GO:0050660]; FMN binding [GO:0010181]; heme binding [GO:0020037]; iron ion binding [GO:0005506]; NADPH-hemoprotein reductase activity [GO:0003958]; oxidoreductase activity [GO:0016491]	cytosol [GO:0005829]
Aspergillus fumigatus	CADAFUAP00005586	Q4WXG8			21.3.1.2	12	3	1	R4	27	12	0,8024691358024691	-1600171552777730	NON-HUB	Non-hub kinless node
Aspergillus fumigatus	CADAFUAP00006521	Q4WU59			21.3.1.2	12	3	1	R2	121	110	0,17355371900826455	0,016496613946162208	NON-HUB	Peripheral node	iron-sulfur cluster assembly [GO:0016226]	flavin adenine dinucleotide binding [GO:0050660]; FMN binding [GO:0010181]; NADP binding [GO:0050661]; NADPH-hemoprotein reductase activity [GO:0003958]; oxidoreductase activity [GO:0016491]	cytosol [GO:0005829]; mitochondrion [GO:0005739]
Aspergillus fumigatus	CADAFUAP00007995	Q4WQZ6			21.3.1.2	12	3	1	R4	27	12	0,8024691358024691	-1600171552777730	NON-HUB	Non-hub kinless node	secondary metabolite biosynthetic process [GO:0044550]	hydrolase activity [GO:0016787]; metal ion binding [GO:0046872]
Aspergillus fumigatus	CADAFUAP00000704	Q4WCX1			21.3.1.3	26	3	1	R2	29	27	0,13317479191438764	-1.35272e+16	NON-HUB	Peripheral node		FMN binding [GO:0010181]; oxidoreductase activity [GO:0016491]
Aspergillus fumigatus	CADAFUAP00000900	Q4WB04			21.3.1.3	26	3	1	R2	39	37	0,09993425378040766	-1.18776e+16	NON-HUB	Peripheral node	lipid metabolic process [GO:0006629]	oxidoreductase activity [GO:0016491]	integral component of membrane [GO:0016021]
Aspergillus fumigatus	CADAFUAP00000985	Q4WBH4			21.3.1.3	26	3	1	R2	29	27	0,13317479191438764	-1.35272e+16	NON-HUB	Peripheral node		FMN binding [GO:0010181]; oxidoreductase activity [GO:0016491]	integral component of membrane [GO:0016021]
Aspergillus fumigatus	CADAFUAP00001294	Q4WA03			21.3.1.3	26	3	1	R2	60	39	0,5774999999999999	-1.15476e+16	NON-HUB	Peripheral node	lactate metabolic process [GO:0006089]	FMN binding [GO:0010181]; heme binding [GO:0020037]; L-lactate dehydrogenase (cytochrome) activity [GO:0004460]; metal ion binding [GO:0046872]
Aspergillus fumigatus	CADAFUAP00002040	Q4WM76			21.3.1.3	26	3	1	R2	52	37	0,49371301775147924	-1.18776e+16	NON-HUB	Peripheral node		acyl-CoA dehydrogenase activity [GO:0003995]; flavin adenine dinucleotide binding [GO:0050660]; heme binding [GO:0020037]; metal ion binding [GO:0046872]
Aspergillus fumigatus	CADAFUAP00002973	Q4WC20			21.3.1.3	26	3	1	R2	29	27	0,13317479191438764	-1.35272e+16	NON-HUB	Peripheral node		FMN binding [GO:0010181]; oxidoreductase activity [GO:0016491]
Aspergillus fumigatus	CADAFUAP00003027	Q4WC67			21.3.1.3	26	3	1	R2	49	37	0,4298209079550188	-1.18776e+16	NON-HUB	Peripheral node		succinate dehydrogenase activity [GO:0000104]
Aspergillus fumigatus	CADAFUAP00003459	Q4WIE5			21.3.1.3	26	3	1	R2	39	37	0,09993425378040766	-1.18776e+16	NON-HUB	Peripheral node	lipid metabolic process [GO:0006629]	oxidoreductase activity [GO:0016491]	integral component of membrane [GO:0016021]
Aspergillus fumigatus	CADAFUAP00003478	Q4WHX3			21.3.1.3	26	3	1	R2	42	37	0,2239229024943311	-1.18776e+16	NON-HUB	Peripheral node	oxidation-reduction process [GO:0055114]	cytochrome-b5 reductase activity, acting on NAD(P)H [GO:0004128]; heme binding [GO:0020037]; metal ion binding [GO:0046872]
Aspergillus fumigatus	CADAFUAP00003632	Q4WHP0			21.3.1.3	26	3	1	R2	49	37	0,4298209079550188	-1.18776e+16	NON-HUB	Peripheral node		heme binding [GO:0020037]; metal ion binding [GO:0046872]	integral component of membrane [GO:0016021]
Aspergillus fumigatus	CADAFUAP00004430	Q4X246			21.3.1.3	26	3	1	R2	39	37	0,09993425378040766	-1.18776e+16	NON-HUB	Peripheral node		heme binding [GO:0020037]; metal ion binding [GO:0046872]
Aspergillus fumigatus	CADAFUAP00004613	Q4X168			21.3.1.3	26	3	1	R4	24	9	0,859375	-1.64966e+16	NON-HUB	Non-hub kinless node	cellular response to drug [GO:0035690]; gluconeogenesis [GO:0006094]; glyceraldehyde-3-phosphate biosynthetic process [GO:0046166]; glycerol catabolic process [GO:0019563]; glycolytic process [GO:0006096]	triose-phosphate isomerase activity [GO:0004807]	cytosol [GO:0005829]
Aspergillus fumigatus	CADAFUAP00004799	Q4X0H7	pathogenicity related	reduced virulence	21.3.1.3	26	3	1	R2	39	37	0,09993425378040766	-1.18776e+16	NON-HUB	Peripheral node	fungal-type cell wall organization [GO:0031505]	ATP binding [GO:0005524]; chitin synthase activity [GO:0004100]; motor activity [GO:0003774]	cell septum [GO:0030428]; integral component of membrane [GO:0016021]; myosin complex [GO:0016459]
Aspergillus fumigatus	CADAFUAP00005175	Q4WXS1			21.3.1.3	26	3	1	R2	39	37	0,09993425378040766	-1.18776e+16	NON-HUB	Peripheral node	regulation of ergosterol biosynthetic process [GO:0032443]		endoplasmic reticulum [GO:0005783]
Aspergillus fumigatus	CADAFUAP00006340	Q4WVV5			21.3.1.3	26	3	1	R1	9	9	0,0	-1.64966e+16	NON-HUB	Ultra-peripheral node	gluconeogenesis [GO:0006094]; glyceraldehyde-3-phosphate biosynthetic process [GO:0046166]; glycerol catabolic process [GO:0019563]; glycolytic process [GO:0006096]	triose-phosphate isomerase activity [GO:0004807]	cytosol [GO:0005829]
Aspergillus fumigatus	CADAFUAP00006471	Q4WW33			21.3.1.3	26	3	1	R2	39	37	0,09993425378040766	-1.18776e+16	NON-HUB	Peripheral node
Aspergillus fumigatus	CADAFUAP00007101	Q4WRF3			21.3.1.3	26	3	1	R2	47	37	0,3802625622453598	-1.18776e+16	NON-HUB	Peripheral node	regulation of ergosterol biosynthetic process [GO:0032443]		endoplasmic reticulum [GO:0005783]
Aspergillus fumigatus	CADAFUAP00007239	Q4WRM2			21.3.1.3	26	3	1	R3	67	38	0,6783247939407441	-1.17126e+16	NON-HUB	Non-hub connector	fatty acid metabolic process [GO:0006631]; lipid biosynthetic process [GO:0008610]	fatty acid alpha-hydroxylase activity [GO:0080132]; heme binding [GO:0020037]; iron ion binding [GO:0005506]	endoplasmic reticulum [GO:0005783]; integral component of membrane [GO:0016021]
Aspergillus fumigatus	CADAFUAP00007712	Q4WP95			21.3.1.3	26	3	1	R2	52	37	0,49371301775147924	-1.18776e+16	NON-HUB	Peripheral node		flavin adenine dinucleotide binding [GO:0050660]; oxidoreductase activity, acting on the CH-CH group of donors [GO:0016627]
Aspergillus fumigatus	CADAFUAP00007856	Q4WNU8			21.3.1.3	26	3	1	R2	41	39	0,09518143961927428	-1.15476e+16	NON-HUB	Peripheral node		FMN binding [GO:0010181]; heme binding [GO:0020037]; L-lactate dehydrogenase (cytochrome) activity [GO:0004460]; metal ion binding [GO:0046872]
Aspergillus fumigatus	CADAFUAP00008558	Q4WNM2			21.3.1.3	26	3	1	R2	39	37	0,09993425378040766	-1.18776e+16	NON-HUB	Peripheral node	regulation of ergosterol biosynthetic process [GO:0032443]
Aspergillus fumigatus	CADAFUAP00008562	Q4WNV1			21.3.1.3	26	3	1	R2	29	27	0,13317479191438764	-1.35272e+16	NON-HUB	Peripheral node		FMN binding [GO:0010181]; lactate 2-monooxygenase activity [GO:0050040]
Aspergillus fumigatus	CADAFUAP00008828	Q4WJ52			21.3.1.3	26	3	1	R2	41	39	0,09518143961927428	-1.15476e+16	NON-HUB	Peripheral node		FMN binding [GO:0010181]; heme binding [GO:0020037]; L-lactate dehydrogenase (cytochrome) activity [GO:0004460]; metal ion binding [GO:0046872]
Aspergillus fumigatus	CADAFUAP00009230	Q4WL18			21.3.1.3	26	3	1	R2	29	27	0,13317479191438764	-1.35272e+16	NON-HUB	Peripheral node		FMN binding [GO:0010181]; oxidoreductase activity [GO:0016491]
Aspergillus fumigatus	CADAFUAP00000051	Q4WFC6			21.3.2.1	31	3	1	R1	157	156	0,012698283906040775	0,7753408554696237	NON-HUB	Ultra-peripheral node	secondary metabolic process [GO:0019748]	catalytic activity [GO:0003824]
Aspergillus fumigatus	CADAFUAP00000091	Q4WF53			21.3.2.1	31	3	1	R1	156	155	0,01277942143326749	0,7588442415234615	NON-HUB	Ultra-peripheral node	amino acid activation for nonribosomal peptide biosynthetic process [GO:0043041]; cellular response to iron ion starvation [GO:0010106]; ergosterol biosynthetic process [GO:0006696]; N',N'',N'''-triacetylfusarinine C biosynthetic process [GO:1900551]; nonribosomal peptide biosynthetic process [GO:0019184]; pathogenesis [GO:0009405]; secondary metabolic process [GO:0019748]; secondary metabolite b…	ligase activity [GO:0016874]; phosphopantetheine binding [GO:0031177]	cytoplasm [GO:0005737]
Aspergillus fumigatus	CADAFUAP00000104	Q4WF61			21.3.2.1	31	3	1	R1	179	177	0,02222152866639615	112176974833903	NON-HUB	Ultra-peripheral node	amino acid activation for nonribosomal peptide biosynthetic process [GO:0043041]; cellular response to iron ion starvation [GO:0010106]; nonribosomal peptide biosynthetic process [GO:0019184]; pathogenesis [GO:0009405]; secondary metabolic process [GO:0019748]; secondary metabolite biosynthetic process [GO:0044550]	ligase activity [GO:0016874]; phosphopantetheine binding [GO:0031177]	cytoplasm [GO:0005737]
Aspergillus fumigatus	CADAFUAP00000558	Q4WD47			21.3.2.1	31	3	1	R2	187	178	0,09394034716463151	1.13827e+16	NON-HUB	Peripheral node		ligase activity [GO:0016874]
Aspergillus fumigatus	CADAFUAP00000983	Q4WBA8			21.3.2.1	31	3	1	R1	157	156	0,012698283906040775	0,7753408554696237	NON-HUB	Ultra-peripheral node	secondary metabolic process [GO:0019748]	catalytic activity [GO:0003824]; phosphopantetheine binding [GO:0031177]
Aspergillus fumigatus	CADAFUAP00001011	Q4WAW3			21.3.2.1	31	3	1	R1	156	155	0,01277942143326749	0,7588442415234615	NON-HUB	Ultra-peripheral node	amino acid activation for nonribosomal peptide biosynthetic process [GO:0043041]; brevianamide F biosynthetic process [GO:1900805]; fumitremorgin B biosynthetic process [GO:1900772]; nonribosomal peptide biosynthetic process [GO:0019184]; pathogenesis [GO:0009405]; secondary metabolite biosynthetic process [GO:0044550]	isomerase activity [GO:0016853]; ligase activity [GO:0016874]; phosphopantetheine binding [GO:0031177]	cytoplasm [GO:0005737]
Aspergillus fumigatus	CADAFUAP00001370	Q4W9R0			21.3.2.1	31	3	1	R1	41	41	0,0	-112176974833903	NON-HUB	Ultra-peripheral node	fatty acid biosynthetic process [GO:0006633]	holo-[acyl-carrier-protein] synthase activity [GO:0008897]; magnesium ion binding [GO:0000287]	mitochondrion [GO:0005739]
Aspergillus fumigatus	CADAFUAP00001584	Q4WMJ7			21.3.2.1	31	3	1	R1	156	155	0,01277942143326749	0,7588442415234615	NON-HUB	Ultra-peripheral node	amino acid activation for nonribosomal peptide biosynthetic process [GO:0043041]; gliotoxin biosynthetic process [GO:2001310]; mycotoxin biosynthetic process [GO:0043386]; nonribosomal peptide biosynthetic process [GO:0019184]; pathogenesis [GO:0009405]; secondary metabolic process [GO:0019748]; secondary metabolite biosynthetic process [GO:0044550]	ligase activity [GO:0016874]; phosphopantetheine binding [GO:0031177]	cytoplasm [GO:0005737]
Aspergillus fumigatus	CADAFUAP00001781	Q4WLW8			21.3.2.1	31	3	1	R1	156	155	0,01277942143326749	0,7588442415234615	NON-HUB	Ultra-peripheral node	amino acid activation for nonribosomal peptide biosynthetic process [GO:0043041]; cellular response to drug [GO:0035690]; fumigaclavine C biosynthetic process [GO:1900809]; fumiquinazoline A biosynthetic process [GO:1900778]; fumiquinazoline C biosynthetic process [GO:1900781]; nonribosomal peptide biosynthetic process [GO:0019184]; pathogenesis [GO:0009405]; secondary metabolic process [GO:00197…	ligase activity [GO:0016874]; phosphopantetheine binding [GO:0031177]	cytoplasm [GO:0005737]
Aspergillus fumigatus	CADAFUAP00001884	Q4WMV7			21.3.2.1	31	3	1	R1	157	156	0,012698283906040775	0,7753408554696237	NON-HUB	Ultra-peripheral node	secondary metabolic process [GO:0019748]	catalytic activity [GO:0003824]; phosphopantetheine binding [GO:0031177]
Aspergillus fumigatus	CADAFUAP00002001	Q4WLW5			21.3.2.1	31	3	1	R1	156	155	0,01277942143326749	0,7588442415234615	NON-HUB	Ultra-peripheral node	fumiquinazoline C biosynthetic process [GO:1900781]; nonribosomal peptide biosynthetic process [GO:0019184]; pathogenesis [GO:0009405]; secondary metabolic process [GO:0019748]	acyl carrier activity [GO:0000036]; ligase activity [GO:0016874]; phosphopantetheine binding [GO:0031177]	cytoplasm [GO:0005737]; cytoplasmic vesicle [GO:0031410]
Aspergillus fumigatus	CADAFUAP00002262	Q4WLB2			21.3.2.1	31	3	1	R1	8	8	0,0	-1.66616e+16	NON-HUB	Ultra-peripheral node	lipid metabolic process [GO:0006629]; long-chain fatty-acyl-CoA metabolic process [GO:0035336]	alcohol-forming fatty acyl-CoA reductase activity [GO:0102965]; fatty-acyl-CoA reductase (alcohol-forming) activity [GO:0080019]	peroxisome [GO:0005777]
Aspergillus fumigatus	CADAFUAP00004371	Q4X1W0			21.3.2.1	31	3	1	R1	41	41	0,0	-112176974833903	NON-HUB	Ultra-peripheral node	lysine biosynthetic process via aminoadipic acid [GO:0019878]; pathogenesis [GO:0009405]; pigment metabolic process involved in developmental pigmentation [GO:0043324]	holo-[acyl-carrier-protein] synthase activity [GO:0008897]; magnesium ion binding [GO:0000287]
Aspergillus fumigatus	CADAFUAP00004524	Q4X0P0			21.3.2.1	31	3	1	R1	201	200	0,009925496893641195	1.50119e+16	NON-HUB	Ultra-peripheral node		phosphopantetheine binding [GO:0031177]
Aspergillus fumigatus	CADAFUAP00004939	Q4WYP0			21.3.2.1	31	3	1	R1	156	155	0,01277942143326749	0,7588442415234615	NON-HUB	Ultra-peripheral node	amino acid activation for nonribosomal peptide biosynthetic process [GO:0043041]; nonribosomal peptide biosynthetic process [GO:0019184]; pathogenesis [GO:0009405]; secondary metabolic process [GO:0019748]; secondary metabolite biosynthetic process [GO:0044550]	ligase activity [GO:0016874]; phosphopantetheine binding [GO:0031177]	cytoplasm [GO:0005737]
Aspergillus fumigatus	CADAFUAP00005097	Q4WYL6			21.3.2.1	31	3	1	R2	62	38	0,6243496357960459	-1.17126e+16	NON-HUB	Peripheral node		anion:anion antiporter activity [GO:0015301]; secondary active sulfate transmembrane transporter activity [GO:0008271]; sulfate transmembrane transporter activity [GO:0015116]	integral component of plasma membrane [GO:0005887]
Aspergillus fumigatus	CADAFUAP00005164	Q4WYN7			21.3.2.1	31	3	1	R1	154	153	0,012944847360431666	0,7258510136311371	NON-HUB	Ultra-peripheral node
Aspergillus fumigatus	CADAFUAP00005340	Q4WZ44			21.3.2.1	31	3	1	R1	156	155	0,01277942143326749	0,7588442415234615	NON-HUB	Ultra-peripheral node	amino acid activation for nonribosomal peptide biosynthetic process [GO:0043041]; nonribosomal peptide biosynthetic process [GO:0019184]; pathogenesis [GO:0009405]; secondary metabolic process [GO:0019748]; secondary metabolite biosynthetic process [GO:0044550]	ligase activity [GO:0016874]; phosphopantetheine binding [GO:0031177]	cytoplasm [GO:0005737]
Aspergillus fumigatus	CADAFUAP00005360	Q4WYG2			21.3.2.1	31	3	1	R1	179	177	0,02222152866639615	112176974833903	NON-HUB	Ultra-peripheral node	amino acid activation for nonribosomal peptide biosynthetic process [GO:0043041]; nonribosomal peptide biosynthetic process [GO:0019184]; pathogenesis [GO:0009405]; secondary metabolic process [GO:0019748]; secondary metabolite biosynthetic process [GO:0044550]	ligase activity [GO:0016874]; phosphopantetheine binding [GO:0031177]	cytoplasm [GO:0005737]
Aspergillus fumigatus	CADAFUAP00005794	Q4WYD4			21.3.2.1	31	3	1	R2	69	43	0,6116362108800673	-1.08878e+16	NON-HUB	Peripheral node	seryl-tRNA aminoacylation [GO:0006434]	ATP binding [GO:0005524]; serine-tRNA ligase activity [GO:0004828]	cytoplasm [GO:0005737]
Aspergillus fumigatus	CADAFUAP00006283	Q4WTN3			21.3.2.1	31	3	1	R2	65	43	0,5623668639053254	-1.08878e+16	NON-HUB	Peripheral node	seryl-tRNA aminoacylation [GO:0006434]	ATP binding [GO:0005524]; serine-tRNA ligase activity [GO:0004828]	cytoplasm [GO:0005737]
Aspergillus fumigatus	CADAFUAP00006620	Q4WVN4			21.3.2.1	31	3	1	R1	179	177	0,02222152866639615	112176974833903	NON-HUB	Ultra-peripheral node	nonribosomal peptide biosynthetic process [GO:0019184]; pathogenesis [GO:0009405]; secondary metabolic process [GO:0019748]; spore germination [GO:0009847]	ligase activity [GO:0016874]; phosphopantetheine binding [GO:0031177]
Aspergillus fumigatus	CADAFUAP00007180	Q4WT30			21.3.2.1	31	3	1	R2	64	43	0,548583984375	-1.08878e+16	NON-HUB	Peripheral node	prolyl-tRNA aminoacylation [GO:0006433]	ATP binding [GO:0005524]; proline-tRNA ligase activity [GO:0004827]	mitochondrion [GO:0005739]
Aspergillus fumigatus	CADAFUAP00007269	Q4WRI3			21.3.2.1	31	3	1	R2	60	43	0,48638888888888887	-1.08878e+16	NON-HUB	Peripheral node	threonyl-tRNA aminoacylation [GO:0006435]	ATP binding [GO:0005524]; threonine-tRNA ligase activity [GO:0004829]	mitochondrion [GO:0005739]
Aspergillus fumigatus	CADAFUAP00007553	Q4WT66	pathogenicity related	reduced virulence	21.3.2.1	31	3	1	R1	156	155	0,01277942143326749	0,7588442415234615	NON-HUB	Ultra-peripheral node	pathogenesis [GO:0009405]	acyl carrier activity [GO:0000036]; ligase activity [GO:0016874]; phosphopantetheine binding [GO:0031177]	cytoplasm [GO:0005737]
Aspergillus fumigatus	CADAFUAP00007681	Q4WR82			21.3.2.1	31	3	1	R1	179	177	0,02222152866639615	112176974833903	NON-HUB	Ultra-peripheral node	amino acid activation for nonribosomal peptide biosynthetic process [GO:0043041]; cellular iron ion homeostasis [GO:0006879]; cellular response to iron ion starvation [GO:0010106]; ferrichrome biosynthetic process [GO:0031169]; ferricrocin biosynthetic process [GO:0031171]; nonribosomal peptide biosynthetic process [GO:0019184]; pathogenesis [GO:0009405]; secondary metabolic process [GO:0019748];…	ligase activity [GO:0016874]; phosphopantetheine binding [GO:0031177]	cytoplasm [GO:0005737]
Aspergillus fumigatus	CADAFUAP00008085	Q4WQR1			21.3.2.1	31	3	1	R3	90	44	0,7609876543209877	-1.07228e+16	NON-HUB	Non-hub connector	threonyl-tRNA aminoacylation [GO:0006435]	ATP binding [GO:0005524]; threonine-tRNA ligase activity [GO:0004829]	cytoplasm [GO:0005737]
Aspergillus fumigatus	CADAFUAP00008490	Q4WQ17			21.3.2.1	31	3	1	R2	168	156	0,1377551020408163	0,7753408554696237	NON-HUB	Peripheral node	lysine biosynthetic process [GO:0009085]	L-aminoadipate-semialdehyde dehydrogenase activity [GO:0004043]; phosphopantetheine binding [GO:0031177]
Aspergillus fumigatus	CADAFUAP00008871	Q4WKV9			21.3.2.1	31	3	1	R1	154	153	0,012944847360431666	0,7258510136311371	NON-HUB	Ultra-peripheral node		phosphopantetheine binding [GO:0031177]
Aspergillus fumigatus	CADAFUAP00009205	Q4WJA9			21.3.2.1	31	3	1	R2	162	153	0,10802469135802473	0,7258510136311371	NON-HUB	Peripheral node		acyl binding [GO:0000035]; acyl carrier activity [GO:0000036]	mitochondrion [GO:0005739]
Aspergillus fumigatus	CADAFUAP00009281	Q4WJR9	pathogenicity unrelated	unaffected pathogenicity	21.3.2.1	31	3	1	R2	56	38	0,5395408163265305	-1.17126e+16	NON-HUB	Peripheral node		anion:anion antiporter activity [GO:0015301]; secondary active sulfate transmembrane transporter activity [GO:0008271]; sulfate transmembrane transporter activity [GO:0015116]	integral component of plasma membrane [GO:0005887]
Aspergillus fumigatus	CADAFUAP00000045	Q4WEZ7			21.3.2.2.1	71	4	1	R1	122	122	0,0	0,21445598130010868	NON-HUB	Ultra-peripheral node		heme binding [GO:0020037]; iron ion binding [GO:0005506]; monooxygenase activity [GO:0004497]; oxidoreductase activity, acting on paired donors, with incorporation or reduction of molecular oxygen [GO:0016705]
Aspergillus fumigatus	CADAFUAP00000062	Q4WF47			21.3.2.2.1	71	4	1	R1	122	122	0,0	0,21445598130010868	NON-HUB	Ultra-peripheral node		heme binding [GO:0020037]; iron ion binding [GO:0005506]; monooxygenase activity [GO:0004497]; oxidoreductase activity, acting on paired donors, with incorporation or reduction of molecular oxygen [GO:0016705]	integral component of membrane [GO:0016021]
Aspergillus fumigatus	CADAFUAP00000129	Q4WF02			21.3.2.2.1	71	4	1	R1	122	122	0,0	0,21445598130010868	NON-HUB	Ultra-peripheral node		heme binding [GO:0020037]; iron ion binding [GO:0005506]; monooxygenase activity [GO:0004497]; oxidoreductase activity, acting on paired donors, with incorporation or reduction of molecular oxygen [GO:0016705]
Aspergillus fumigatus	CADAFUAP00000161	Q4WFJ4			21.3.2.2.1	71	4	1	R1	122	122	0,0	0,21445598130010868	NON-HUB	Ultra-peripheral node		heme binding [GO:0020037]; iron ion binding [GO:0005506]; monooxygenase activity [GO:0004497]; oxidoreductase activity, acting on paired donors, with incorporation or reduction of molecular oxygen [GO:0016705]	integral component of membrane [GO:0016021]
Aspergillus fumigatus	CADAFUAP00000380	Q4WF50			21.3.2.2.1	71	4	1	R1	122	122	0,0	0,21445598130010868	NON-HUB	Ultra-peripheral node		heme binding [GO:0020037]; iron ion binding [GO:0005506]; monooxygenase activity [GO:0004497]; oxidoreductase activity, acting on paired donors, with incorporation or reduction of molecular oxygen [GO:0016705]	integral component of membrane [GO:0016021]
Aspergillus fumigatus	CADAFUAP00000435	Q4WD09			21.3.2.2.1	71	4	1	R1	122	122	0,0	0,21445598130010868	NON-HUB	Ultra-peripheral node		heme binding [GO:0020037]; iron ion binding [GO:0005506]; oxidoreductase activity, acting on paired donors, with incorporation or reduction of molecular oxygen, reduced flavin or flavoprotein as one donor, and incorporation of one atom of oxygen [GO:0016712]
Aspergillus fumigatus	CADAFUAP00000539	Q4WCN0			21.3.2.2.1	71	4	1	R1	122	122	0,0	0,21445598130010868	NON-HUB	Ultra-peripheral node		heme binding [GO:0020037]; iron ion binding [GO:0005506]; monooxygenase activity [GO:0004497]; oxidoreductase activity, acting on paired donors, with incorporation or reduction of molecular oxygen [GO:0016705]
Aspergillus fumigatus	CADAFUAP00000569	Q4WCS0			21.3.2.2.1	71	4	1	R1	122	122	0,0	0,21445598130010868	NON-HUB	Ultra-peripheral node		heme binding [GO:0020037]; iron ion binding [GO:0005506]; monooxygenase activity [GO:0004497]; oxidoreductase activity, acting on paired donors, with incorporation or reduction of molecular oxygen [GO:0016705]	integral component of membrane [GO:0016021]
Aspergillus fumigatus	CADAFUAP00000764	Q4WBK4			21.3.2.2.1	71	4	1	R1	122	122	0,0	0,21445598130010868	NON-HUB	Ultra-peripheral node		heme binding [GO:0020037]; iron ion binding [GO:0005506]; monooxygenase activity [GO:0004497]; oxidoreductase activity, acting on paired donors, with incorporation or reduction of molecular oxygen [GO:0016705]
Aspergillus fumigatus	CADAFUAP00000801	A4DA50			21.3.2.2.1	71	4	1	R1	122	122	0,0	0,21445598130010868	NON-HUB	Ultra-peripheral node		heme binding [GO:0020037]; iron ion binding [GO:0005506]; monooxygenase activity [GO:0004497]; oxidoreductase activity, acting on paired donors, with incorporation or reduction of molecular oxygen [GO:0016705]
Aspergillus fumigatus	CADAFUAP00000862	Q4WAW5			21.3.2.2.1	71	4	1	R1	122	122	0,0	0,21445598130010868	NON-HUB	Ultra-peripheral node		heme binding [GO:0020037]; iron ion binding [GO:0005506]; monooxygenase activity [GO:0004497]; oxidoreductase activity, acting on paired donors, with incorporation or reduction of molecular oxygen [GO:0016705]	integral component of membrane [GO:0016021]
Aspergillus fumigatus	CADAFUAP00000873	Q4WAZ6			21.3.2.2.1	71	4	1	R1	122	122	0,0	0,21445598130010868	NON-HUB	Ultra-peripheral node	fumagillin biosynthetic process [GO:1902086]; terpenoid biosynthetic process [GO:0016114]	heme binding [GO:0020037]; iron ion binding [GO:0005506]; monooxygenase activity [GO:0004497]; oxidoreductase activity, acting on paired donors, with incorporation or reduction of molecular oxygen [GO:0016705]	integral component of membrane [GO:0016021]
Aspergillus fumigatus	CADAFUAP00000888	Q4WAX0			21.3.2.2.1	71	4	1	R1	122	122	0,0	0,21445598130010868	NON-HUB	Ultra-peripheral node		heme binding [GO:0020037]; iron ion binding [GO:0005506]; monooxygenase activity [GO:0004497]; oxidoreductase activity, acting on paired donors, with incorporation or reduction of molecular oxygen [GO:0016705]	integral component of membrane [GO:0016021]
Aspergillus fumigatus	CADAFUAP00000902	Q4WB21			21.3.2.2.1	71	4	1	R1	122	122	0,0	0,21445598130010868	NON-HUB	Ultra-peripheral node		heme binding [GO:0020037]; iron ion binding [GO:0005506]; monooxygenase activity [GO:0004497]; oxidoreductase activity, acting on paired donors, with incorporation or reduction of molecular oxygen [GO:0016705]
Aspergillus fumigatus	CADAFUAP00000905	Q4WB19			21.3.2.2.1	71	4	1	R1	122	122	0,0	0,21445598130010868	NON-HUB	Ultra-peripheral node		heme binding [GO:0020037]; iron ion binding [GO:0005506]; progesterone monooxygenase activity [GO:0050214]
Aspergillus fumigatus	CADAFUAP00000931	Q4WAW8			21.3.2.2.1	71	4	1	R1	122	122	0,0	0,21445598130010868	NON-HUB	Ultra-peripheral node	exogenous drug catabolic process [GO:0042738]; organic acid metabolic process [GO:0006082]; oxidation-reduction process [GO:0055114]; xenobiotic metabolic process [GO:0006805]	heme binding [GO:0020037]; iron ion binding [GO:0005506]; oxidoreductase activity, acting on paired donors, with incorporation or reduction of molecular oxygen, reduced flavin or flavoprotein as one donor, and incorporation of one atom of oxygen [GO:0016712]	cytoplasm [GO:0005737]; integral component of membrane [GO:0016021]; intracellular membrane-bounded organelle [GO:0043231]
Aspergillus fumigatus	CADAFUAP00000956	Q4WB01			21.3.2.2.1	71	4	1	R1	122	122	0,0	0,21445598130010868	NON-HUB	Ultra-peripheral node		heme binding [GO:0020037]; iron ion binding [GO:0005506]; monooxygenase activity [GO:0004497]; oxidoreductase activity, acting on paired donors, with incorporation or reduction of molecular oxygen [GO:0016705]
Aspergillus fumigatus	CADAFUAP00001060	Q4WA74			21.3.2.2.1	71	4	1	R1	122	122	0,0	0,21445598130010868	NON-HUB	Ultra-peripheral node		heme binding [GO:0020037]; iron ion binding [GO:0005506]; monooxygenase activity [GO:0004497]; oxidoreductase activity, acting on paired donors, with incorporation or reduction of molecular oxygen [GO:0016705]
Aspergillus fumigatus	CADAFUAP00001158	Q4WAF8			21.3.2.2.1	71	4	1	R1	122	122	0,0	0,21445598130010868	NON-HUB	Ultra-peripheral node		heme binding [GO:0020037]; iron ion binding [GO:0005506]; oxidoreductase activity, acting on paired donors, with incorporation or reduction of molecular oxygen, reduced flavin or flavoprotein as one donor, and incorporation of one atom of oxygen [GO:0016712]
Aspergillus fumigatus	CADAFUAP00001256	Q4WAI7			21.3.2.2.1	71	4	1	R1	122	122	0,0	0,21445598130010868	NON-HUB	Ultra-peripheral node		heme binding [GO:0020037]; iron ion binding [GO:0005506]; monooxygenase activity [GO:0004497]; oxidoreductase activity, acting on paired donors, with incorporation or reduction of molecular oxygen [GO:0016705]
Aspergillus fumigatus	CADAFUAP00001329	Q4W9T4			21.3.2.2.1	71	4	1	R1	122	122	0,0	0,21445598130010868	NON-HUB	Ultra-peripheral node		heme binding [GO:0020037]; iron ion binding [GO:0005506]; oxidoreductase activity, acting on paired donors, with incorporation or reduction of molecular oxygen, reduced flavin or flavoprotein as one donor, and incorporation of one atom of oxygen [GO:0016712]
Aspergillus fumigatus	CADAFUAP00001428	Q4WA42			21.3.2.2.1	71	4	1	R1	122	122	0,0	0,21445598130010868	NON-HUB	Ultra-peripheral node		heme binding [GO:0020037]; iron ion binding [GO:0005506]; monooxygenase activity [GO:0004497]; oxidoreductase activity, acting on paired donors, with incorporation or reduction of molecular oxygen [GO:0016705]	integral component of membrane [GO:0016021]
Aspergillus fumigatus	CADAFUAP00001575	A4D9R3			21.3.2.2.1	71	4	1	R1	122	122	0,0	0,21445598130010868	NON-HUB	Ultra-peripheral node	terpenoid biosynthetic process [GO:0016114]	heme binding [GO:0020037]; iron ion binding [GO:0005506]; monooxygenase activity [GO:0004497]; oxidoreductase activity, acting on paired donors, with incorporation or reduction of molecular oxygen [GO:0016705]	integral component of membrane [GO:0016021]
Aspergillus fumigatus	CADAFUAP00001680	Q4WMI7			21.3.2.2.1	71	4	1	R1	122	122	0,0	0,21445598130010868	NON-HUB	Ultra-peripheral node		heme binding [GO:0020037]; iron ion binding [GO:0005506]; monooxygenase activity [GO:0004497]; oxidoreductase activity, acting on paired donors, with incorporation or reduction of molecular oxygen [GO:0016705]
Aspergillus fumigatus	CADAFUAP00001869	E9RCR4			21.3.2.2.1	71	4	1	R1	122	122	0,0	0,21445598130010868	NON-HUB	Ultra-peripheral node	pathogenesis [GO:0009405]	heme binding [GO:0020037]; iron ion binding [GO:0005506]; monooxygenase activity [GO:0004497]; oxidoreductase activity, acting on paired donors, with incorporation or reduction of molecular oxygen [GO:0016705]
Aspergillus fumigatus	CADAFUAP00001910	A4D9R2			21.3.2.2.1	71	4	1	R1	122	122	0,0	0,21445598130010868	NON-HUB	Ultra-peripheral node	terpenoid biosynthetic process [GO:0016114]	heme binding [GO:0020037]; iron ion binding [GO:0005506]; monooxygenase activity [GO:0004497]; oxidoreductase activity, acting on paired donors, with incorporation or reduction of molecular oxygen [GO:0016705]	integral component of membrane [GO:0016021]
Aspergillus fumigatus	CADAFUAP00002112	Q4WMZ8			21.3.2.2.1	71	4	1	R1	122	122	0,0	0,21445598130010868	NON-HUB	Ultra-peripheral node		heme binding [GO:0020037]; iron ion binding [GO:0005506]; monooxygenase activity [GO:0004497]; oxidoreductase activity, acting on paired donors, with incorporation or reduction of molecular oxygen [GO:0016705]
Aspergillus fumigatus	CADAFUAP00002219	Q4WMW7			21.3.2.2.1	71	4	1	R1	122	122	0,0	0,21445598130010868	NON-HUB	Ultra-peripheral node		heme binding [GO:0020037]; iron ion binding [GO:0005506]; oxidoreductase activity, acting on paired donors, with incorporation or reduction of molecular oxygen, reduced flavin or flavoprotein as one donor, and incorporation of one atom of oxygen [GO:0016712]
Aspergillus fumigatus	CADAFUAP00002295	Q4WM18			21.3.2.2.1	71	4	1	R2	145	115	0,3709869203329369	0,09897968367697324	NON-HUB	Peripheral node	tRNA processing [GO:0008033]	4 iron, 4 sulfur cluster binding [GO:0051539]; electron transfer activity [GO:0009055]; FMN binding [GO:0010181]	integral component of membrane [GO:0016021]
Aspergillus fumigatus	CADAFUAP00002363	Q4WMJ0			21.3.2.2.1	71	4	1	R1	122	122	0,0	0,21445598130010868	NON-HUB	Ultra-peripheral node	mycotoxin biosynthetic process [GO:0043386]; pathogenesis [GO:0009405]	heme binding [GO:0020037]; iron ion binding [GO:0005506]; monooxygenase activity [GO:0004497]; oxidoreductase activity, acting on paired donors, with incorporation or reduction of molecular oxygen [GO:0016705]	integral component of membrane [GO:0016021]
Aspergillus fumigatus	CADAFUAP00002557	Q4WE44			21.3.2.2.1	71	4	1	R1	122	122	0,0	0,21445598130010868	NON-HUB	Ultra-peripheral node		heme binding [GO:0020037]; iron ion binding [GO:0005506]; oxidoreductase activity, acting on paired donors, with incorporation or reduction of molecular oxygen [GO:0016705]
Aspergillus fumigatus	CADAFUAP00002561	Q4WED4			21.3.2.2.1	71	4	1	R1	122	122	0,0	0,21445598130010868	NON-HUB	Ultra-peripheral node		heme binding [GO:0020037]; iron ion binding [GO:0005506]; monooxygenase activity [GO:0004497]; oxidoreductase activity, acting on paired donors, with incorporation or reduction of molecular oxygen [GO:0016705]
Aspergillus fumigatus	CADAFUAP00002656	Q4WED5			21.3.2.2.1	71	4	1	R1	122	122	0,0	0,21445598130010868	NON-HUB	Ultra-peripheral node		heme binding [GO:0020037]; iron ion binding [GO:0005506]; monooxygenase activity [GO:0004497]; oxidoreductase activity, acting on paired donors, with incorporation or reduction of molecular oxygen [GO:0016705]	integral component of membrane [GO:0016021]
Aspergillus fumigatus	CADAFUAP00002691	Q4WE09			21.3.2.2.1	71	4	1	R1	122	122	0,0	0,21445598130010868	NON-HUB	Ultra-peripheral node		heme binding [GO:0020037]; iron ion binding [GO:0005506]; monooxygenase activity [GO:0004497]; oxidoreductase activity, acting on paired donors, with incorporation or reduction of molecular oxygen [GO:0016705]	integral component of membrane [GO:0016021]
Aspergillus fumigatus	CADAFUAP00002694	Q4WER1			21.3.2.2.1	71	4	1	R2	106	83	0,38688145247419004	-0,42891196260021736	NON-HUB	Peripheral node		2 iron, 2 sulfur cluster binding [GO:0051537]; electron transfer activity [GO:0009055]
Aspergillus fumigatus	CADAFUAP00002714	Q4WEI2			21.3.2.2.1	71	4	1	R1	122	122	0,0	0,21445598130010868	NON-HUB	Ultra-peripheral node		heme binding [GO:0020037]; iron ion binding [GO:0005506]; monooxygenase activity [GO:0004497]; oxidoreductase activity, acting on paired donors, with incorporation or reduction of molecular oxygen [GO:0016705]
Aspergillus fumigatus	CADAFUAP00002908	Q4WDN7			21.3.2.2.1	71	4	1	R1	122	122	0,0	0,21445598130010868	NON-HUB	Ultra-peripheral node		heme binding [GO:0020037]; iron ion binding [GO:0005506]; monooxygenase activity [GO:0004497]; oxidoreductase activity, acting on paired donors, with incorporation or reduction of molecular oxygen [GO:0016705]
Aspergillus fumigatus	CADAFUAP00003135	Q4WBV3			21.3.2.2.1	71	4	1	R1	122	122	0,0	0,21445598130010868	NON-HUB	Ultra-peripheral node		heme binding [GO:0020037]; iron ion binding [GO:0005506]; oxidoreductase activity, acting on paired donors, with incorporation or reduction of molecular oxygen, reduced flavin or flavoprotein as one donor, and incorporation of one atom of oxygen [GO:0016712]	integral component of membrane [GO:0016021]
Aspergillus fumigatus	CADAFUAP00003319	Q4WHT2			21.3.2.2.1	71	4	1	R1	122	122	0,0	0,21445598130010868	NON-HUB	Ultra-peripheral node		heme binding [GO:0020037]; iron ion binding [GO:0005506]; monooxygenase activity [GO:0004497]; oxidoreductase activity, acting on paired donors, with incorporation or reduction of molecular oxygen [GO:0016705]	integral component of membrane [GO:0016021]
Aspergillus fumigatus	CADAFUAP00004108	Q4X1L5			21.3.2.2.1	71	4	1	R1	122	122	0,0	0,21445598130010868	NON-HUB	Ultra-peripheral node		heme binding [GO:0020037]; iron ion binding [GO:0005506]; oxidoreductase activity, acting on paired donors, with incorporation or reduction of molecular oxygen, reduced flavin or flavoprotein as one donor, and incorporation of one atom of oxygen [GO:0016712]
Aspergillus fumigatus	CADAFUAP00004154	Q4X226			21.3.2.2.1	71	4	1	R1	122	122	0,0	0,21445598130010868	NON-HUB	Ultra-peripheral node		heme binding [GO:0020037]; iron ion binding [GO:0005506]; monooxygenase activity [GO:0004497]; oxidoreductase activity, acting on paired donors, with incorporation or reduction of molecular oxygen [GO:0016705]	integral component of membrane [GO:0016021]
Aspergillus fumigatus	CADAFUAP00004338	Q4WZ65			21.3.2.2.1	71	4	1	R1	122	122	0,0	0,21445598130010868	NON-HUB	Ultra-peripheral node	ergot alkaloid biosynthetic process [GO:0035837]	heme binding [GO:0020037]; iron ion binding [GO:0005506]; monooxygenase activity [GO:0004497]; oxidoreductase activity, acting on paired donors, with incorporation or reduction of molecular oxygen [GO:0016705]	integral component of membrane [GO:0016021]
Aspergillus fumigatus	CADAFUAP00004459	Q4WZZ5			21.3.2.2.1	71	4	1	R1	122	122	0,0	0,21445598130010868	NON-HUB	Ultra-peripheral node		benzoate 4-monooxygenase activity [GO:0018664]; heme binding [GO:0020037]; iron ion binding [GO:0005506]	integral component of membrane [GO:0016021]
Aspergillus fumigatus	CADAFUAP00004473	Q4X077			21.3.2.2.1	71	4	1	R1	122	122	0,0	0,21445598130010868	NON-HUB	Ultra-peripheral node		heme binding [GO:0020037]; iron ion binding [GO:0005506]; monooxygenase activity [GO:0004497]; oxidoreductase activity, acting on paired donors, with incorporation or reduction of molecular oxygen [GO:0016705]
Aspergillus fumigatus	CADAFUAP00004669	Q4WZV9	pathogenicity unrelated	unaffected pathogenicity	21.3.2.2.1	71	4	1	R2	117	89	0,42136021623201114	-0,3299322789232441	NON-HUB	Peripheral node	cellular amino acid biosynthetic process [GO:0008652]	4 iron, 4 sulfur cluster binding [GO:0051539]; FMN binding [GO:0010181]; heme binding [GO:0020037]; NADP binding [GO:0050661]; sulfite reductase (ferredoxin) activity [GO:0050311]; sulfite reductase (NADPH) activity [GO:0004783]; sulfite reductase activity [GO:0016002]	sulfite reductase complex (NADPH) [GO:0009337]
Aspergillus fumigatus	CADAFUAP00004947	Q4WYX6			21.3.2.2.1	71	4	1	R1	122	122	0,0	0,21445598130010868	NON-HUB	Ultra-peripheral node		heme binding [GO:0020037]; iron ion binding [GO:0005506]; monooxygenase activity [GO:0004497]; oxidoreductase activity, acting on paired donors, with incorporation or reduction of molecular oxygen [GO:0016705]
Aspergillus fumigatus	CADAFUAP00005185	Q4WYG6			21.3.2.2.1	71	4	1	R1	122	122	0,0	0,21445598130010868	NON-HUB	Ultra-peripheral node		heme binding [GO:0020037]; iron ion binding [GO:0005506]; monooxygenase activity [GO:0004497]; oxidoreductase activity, acting on paired donors, with incorporation or reduction of molecular oxygen [GO:0016705]
Aspergillus fumigatus	CADAFUAP00005249	Q4WXH5			21.3.2.2.1	71	4	1	R1	122	122	0,0	0,21445598130010868	NON-HUB	Ultra-peripheral node		heme binding [GO:0020037]; iron ion binding [GO:0005506]; oxidoreductase activity, acting on paired donors, with incorporation or reduction of molecular oxygen [GO:0016705]	integral component of membrane [GO:0016021]
Aspergillus fumigatus	CADAFUAP00005416	Q4WYZ2			21.3.2.2.1	71	4	1	R1	122	122	0,0	0,21445598130010868	NON-HUB	Ultra-peripheral node		heme binding [GO:0020037]; iron ion binding [GO:0005506]; monooxygenase activity [GO:0004497]; oxidoreductase activity, acting on paired donors, with incorporation or reduction of molecular oxygen [GO:0016705]	integral component of membrane [GO:0016021]
Aspergillus fumigatus	CADAFUAP00006402	Q4WUX7			21.3.2.2.1	71	4	1	R1	122	122	0,0	0,21445598130010868	NON-HUB	Ultra-peripheral node		heme binding [GO:0020037]; iron ion binding [GO:0005506]; monooxygenase activity [GO:0004497]; oxidoreductase activity, acting on paired donors, with incorporation or reduction of molecular oxygen [GO:0016705]
Aspergillus fumigatus	CADAFUAP00006415	Q4WU82			21.3.2.2.1	71	4	1	R1	122	122	0,0	0,21445598130010868	NON-HUB	Ultra-peripheral node		heme binding [GO:0020037]; iron ion binding [GO:0005506]; oxidoreductase activity, acting on paired donors, with incorporation or reduction of molecular oxygen [GO:0016705]
Aspergillus fumigatus	CADAFUAP00006941	Q4WSC8			21.3.2.2.1	71	4	1	R1	122	122	0,0	0,21445598130010868	NON-HUB	Ultra-peripheral node		heme binding [GO:0020037]; iron ion binding [GO:0005506]; methyltransferase activity [GO:0008168]; monooxygenase activity [GO:0004497]; oxidoreductase activity, acting on paired donors, with incorporation or reduction of molecular oxygen [GO:0016705]
Aspergillus fumigatus	CADAFUAP00006991	Q4WTM3			21.3.2.2.1	71	4	1	R1	122	122	0,0	0,21445598130010868	NON-HUB	Ultra-peripheral node		heme binding [GO:0020037]; iron ion binding [GO:0005506]; oxidoreductase activity, acting on paired donors, with incorporation or reduction of molecular oxygen [GO:0016705]	integral component of membrane [GO:0016021]
Aspergillus fumigatus	CADAFUAP00007006	Q4WR31			21.3.2.2.1	71	4	1	R1	122	122	0,0	0,21445598130010868	NON-HUB	Ultra-peripheral node		heme binding [GO:0020037]; iron ion binding [GO:0005506]; monooxygenase activity [GO:0004497]; oxidoreductase activity, acting on paired donors, with incorporation or reduction of molecular oxygen [GO:0016705]	integral component of membrane [GO:0016021]
Aspergillus fumigatus	CADAFUAP00007323	E9QW96			21.3.2.2.1	71	4	1	R1	122	122	0,0	0,21445598130010868	NON-HUB	Ultra-peripheral node		heme binding [GO:0020037]; iron ion binding [GO:0005506]; steroid 17-alpha-monooxygenase activity [GO:0004508]	integral component of membrane [GO:0016021]
Aspergillus fumigatus	CADAFUAP00007805	Q4WR22			21.3.2.2.1	71	4	1	R1	122	122	0,0	0,21445598130010868	NON-HUB	Ultra-peripheral node	secondary metabolic process [GO:0019748]	heme binding [GO:0020037]; iron ion binding [GO:0005506]; monooxygenase activity [GO:0004497]; oxidoreductase activity, acting on paired donors, with incorporation or reduction of molecular oxygen [GO:0016705]
Aspergillus fumigatus	CADAFUAP00007927	Q4WR18			21.3.2.2.1	71	4	1	R1	122	122	0,0	0,21445598130010868	NON-HUB	Ultra-peripheral node	secondary metabolic process [GO:0019748]	heme binding [GO:0020037]; iron ion binding [GO:0005506]; monooxygenase activity [GO:0004497]; oxidoreductase activity, acting on paired donors, with incorporation or reduction of molecular oxygen [GO:0016705]
Aspergillus fumigatus	CADAFUAP00007972	Q4WNT5		lethal,unaffected pathogenicity,loss of pathogenicity	21.3.2.2.1	71	4	1	R1	122	122	0,0	0,21445598130010868	NON-HUB	Ultra-peripheral node	cellular response to drug [GO:0035690]; ergosterol biosynthetic process [GO:0006696]; oxidation-reduction process [GO:0055114]; sterol biosynthetic process [GO:0016126]; sterol metabolic process [GO:0016125]	drug binding [GO:0008144]; heme binding [GO:0020037]; iron ion binding [GO:0005506]; methyltransferase activity [GO:0008168]; sterol 14-demethylase activity [GO:0008398]	endoplasmic reticulum [GO:0005783]; integral component of membrane [GO:0016021]; plasma membrane [GO:0005886]
Aspergillus fumigatus	CADAFUAP00008034	Q4WPJ4			21.3.2.2.1	71	4	1	R1	122	122	0,0	0,21445598130010868	NON-HUB	Ultra-peripheral node		heme binding [GO:0020037]; iron ion binding [GO:0005506]; monooxygenase activity [GO:0004497]; oxidoreductase activity, acting on paired donors, with incorporation or reduction of molecular oxygen [GO:0016705]	integral component of membrane [GO:0016021]
Aspergillus fumigatus	CADAFUAP00008047	Q4WPP4			21.3.2.2.1	71	4	1	R1	122	122	0,0	0,21445598130010868	NON-HUB	Ultra-peripheral node		heme binding [GO:0020037]; iron ion binding [GO:0005506]; monooxygenase activity [GO:0004497]; oxidoreductase activity, acting on paired donors, with incorporation or reduction of molecular oxygen [GO:0016705]
Aspergillus fumigatus	CADAFUAP00008059	Q4WR17			21.3.2.2.1	71	4	1	R1	122	122	0,0	0,21445598130010868	NON-HUB	Ultra-peripheral node	secondary metabolic process [GO:0019748]	heme binding [GO:0020037]; iron ion binding [GO:0005506]; monooxygenase activity [GO:0004497]; oxidoreductase activity, acting on paired donors, with incorporation or reduction of molecular oxygen [GO:0016705]	integral component of membrane [GO:0016021]
Aspergillus fumigatus	CADAFUAP00008234	Q4WQ15			21.3.2.2.1	71	4	1	R2	105	83	0,3751473922902495	-0,42891196260021736	NON-HUB	Peripheral node		2 iron, 2 sulfur cluster binding [GO:0051537]; electron transfer activity [GO:0009055]; FAD binding [GO:0071949]; iron ion binding [GO:0005506]; xanthine dehydrogenase activity [GO:0004854]; xanthine oxidase activity [GO:0004855]
Aspergillus fumigatus	CADAFUAP00008445	Q4WQV4			21.3.2.2.1	71	4	1	R1	122	122	0,0	0,21445598130010868	NON-HUB	Ultra-peripheral node		heme binding [GO:0020037]; iron ion binding [GO:0005506]; monooxygenase activity [GO:0004497]; oxidoreductase activity, acting on paired donors, with incorporation or reduction of molecular oxygen [GO:0016705]
Aspergillus fumigatus	CADAFUAP00008449	Q4WR20			21.3.2.2.1	71	4	1	R1	122	122	0,0	0,21445598130010868	NON-HUB	Ultra-peripheral node	secondary metabolic process [GO:0019748]	heme binding [GO:0020037]; iron ion binding [GO:0005506]; monooxygenase activity [GO:0004497]; oxidoreductase activity, acting on paired donors, with incorporation or reduction of molecular oxygen [GO:0016705]
Aspergillus fumigatus	CADAFUAP00008640	Q4WJY3			21.3.2.2.1	71	4	1	R1	122	122	0,0	0,21445598130010868	NON-HUB	Ultra-peripheral node		aromatase activity [GO:0070330]; heme binding [GO:0020037]; iron ion binding [GO:0005506]
Aspergillus fumigatus	CADAFUAP00008692	Q4WK25			21.3.2.2.1	71	4	1	R1	122	122	0,0	0,21445598130010868	NON-HUB	Ultra-peripheral node	ergosterol biosynthetic process [GO:0006696]; oxidation-reduction process [GO:0055114]; sterol metabolic process [GO:0016125]	C-22 sterol desaturase activity [GO:0000249]; heme binding [GO:0020037]; iron ion binding [GO:0005506]; monooxygenase activity [GO:0004497]	integral component of membrane [GO:0016021]
Aspergillus fumigatus	CADAFUAP00008997	Q4WKQ1			21.3.2.2.1	71	4	1	R1	122	122	0,0	0,21445598130010868	NON-HUB	Ultra-peripheral node		heme binding [GO:0020037]; iron ion binding [GO:0005506]; oxidoreductase activity, acting on paired donors, with incorporation or reduction of molecular oxygen, reduced flavin or flavoprotein as one donor, and incorporation of one atom of oxygen [GO:0016712]	integral component of membrane [GO:0016021]
Aspergillus fumigatus	CADAFUAP00009049	Q4WKU3			21.3.2.2.1	71	4	1	R1	122	122	0,0	0,21445598130010868	NON-HUB	Ultra-peripheral node		heme binding [GO:0020037]; iron ion binding [GO:0005506]; monooxygenase activity [GO:0004497]; oxidoreductase activity, acting on paired donors, with incorporation or reduction of molecular oxygen [GO:0016705]
Aspergillus fumigatus	CADAFUAP00009295	Q4WJ39			21.3.2.2.1	71	4	1	R1	122	122	0,0	0,21445598130010868	NON-HUB	Ultra-peripheral node		heme binding [GO:0020037]; iron ion binding [GO:0005506]; monooxygenase activity [GO:0004497]; oxidoreductase activity, acting on paired donors, with incorporation or reduction of molecular oxygen [GO:0016705]
Aspergillus fumigatus	CADAFUAP00009356	E9QY26		lethal,unaffected pathogenicity,loss of pathogenicity	21.3.2.2.1	71	4	1	R1	122	122	0,0	0,21445598130010868	NON-HUB	Ultra-peripheral node	cellular response to drug [GO:0035690]; ergosterol biosynthetic process [GO:0006696]; oxidation-reduction process [GO:0055114]; sterol biosynthetic process [GO:0016126]; sterol metabolic process [GO:0016125]	drug binding [GO:0008144]; heme binding [GO:0020037]; iron ion binding [GO:0005506]; methyltransferase activity [GO:0008168]; sterol 14-demethylase activity [GO:0008398]	endoplasmic reticulum [GO:0005783]; integral component of membrane [GO:0016021]; plasma membrane [GO:0005886]
Aspergillus fumigatus	CADAFUAP00009581	Q4WGY1			21.3.2.2.1	71	4	1	R1	122	122	0,0	0,21445598130010868	NON-HUB	Ultra-peripheral node		heme binding [GO:0020037]; iron ion binding [GO:0005506]; monooxygenase activity [GO:0004497]; oxidoreductase activity, acting on paired donors, with incorporation or reduction of molecular oxygen [GO:0016705]	integral component of membrane [GO:0016021]
Aspergillus fumigatus	CADAFUAP00000588	Q4WD62			21.4.1	30	2	1	R1	92	91	0,021620982986767623	-0,2969390510309197	NON-HUB	Ultra-peripheral node	long-chain fatty acid import into cell [GO:0044539]; very long-chain fatty acid metabolic process [GO:0000038]	long-chain fatty acid-CoA ligase activity [GO:0004467]; long-chain fatty acid transporter activity [GO:0005324]; very long-chain fatty acid-CoA ligase activity [GO:0031957]	intrinsic component of the cytoplasmic side of the plasma membrane [GO:0031235]; lipid droplet [GO:0005811]; peroxisome [GO:0005777]
Aspergillus fumigatus	CADAFUAP00000949	Q4WAZ5			21.4.1	30	2	1	R1	92	91	0,021620982986767623	-0,2969390510309197	NON-HUB	Ultra-peripheral node	fumagillin biosynthetic process [GO:1902086]	acetate-CoA ligase activity [GO:0003987]
Aspergillus fumigatus	CADAFUAP00000979	A4DA49			21.4.1	30	2	1	R1	92	91	0,021620982986767623	-0,2969390510309197	NON-HUB	Ultra-peripheral node	pathogenesis [GO:0009405]	catalytic activity [GO:0003824]	integral component of membrane [GO:0016021]; plasma membrane [GO:0005886]
Aspergillus fumigatus	CADAFUAP00001189	Q4WAJ5			21.4.1	30	2	1	R1	92	91	0,021620982986767623	-0,2969390510309197	NON-HUB	Ultra-peripheral node		ligase activity [GO:0016874]
Aspergillus fumigatus	CADAFUAP00001594	Q4WM34			21.4.1	30	2	1	R1	92	91	0,021620982986767623	-0,2969390510309197	NON-HUB	Ultra-peripheral node		catalytic activity [GO:0003824]
Aspergillus fumigatus	CADAFUAP00001876	Q4WLD5			21.4.1	30	2	1	R1	92	91	0,021620982986767623	-0,2969390510309197	NON-HUB	Ultra-peripheral node	terpenoid biosynthetic process [GO:0016114]	ATP binding [GO:0005524]; ligase activity [GO:0016874]
Aspergillus fumigatus	CADAFUAP00002129	Q4WMK2			21.4.1	30	2	1	R1	160	159	0,012460937499999991	0,8248306973081103	NON-HUB	Ultra-peripheral node	amino acid activation for nonribosomal peptide biosynthetic process [GO:0043041]; nonribosomal peptide biosynthetic process [GO:0019184]; pathogenesis [GO:0009405]; secondary metabolic process [GO:0019748]; secondary metabolite biosynthetic process [GO:0044550]	ligase activity [GO:0016874]; phosphopantetheine binding [GO:0031177]	cytoplasm [GO:0005737]
Aspergillus fumigatus	CADAFUAP00002167	Q4WN82			21.4.1	30	2	1	R2	108	92	0,27434842249657065	-0,2804424370847575	NON-HUB	Peripheral node	fatty acid biosynthetic process [GO:0006633]; long-chain fatty acid import into cell [GO:0044539]; very long-chain fatty acid metabolic process [GO:0000038]	long-chain fatty acid-CoA ligase activity [GO:0004467]; long-chain fatty acid transporter activity [GO:0005324]; very long-chain fatty acid-CoA ligase activity [GO:0031957]	integral component of membrane [GO:0016021]; intrinsic component of the cytoplasmic side of the plasma membrane [GO:0031235]; lipid droplet [GO:0005811]; peroxisome [GO:0005777]
Aspergillus fumigatus	CADAFUAP00002671	Q4WDP0			21.4.1	30	2	1	R1	69	69	0,0	-0,6598645578464882	NON-HUB	Ultra-peripheral node	biosynthetic process [GO:0009058]	hydrolase activity, acting on ester bonds [GO:0016788]
Aspergillus fumigatus	CADAFUAP00002808	Q4WEU9			21.4.1	30	2	1	R1	69	69	0,0	-0,6598645578464882	NON-HUB	Ultra-peripheral node		acyl-CoA ligase activity [GO:0003996]; decanoate-CoA ligase activity [GO:0102391]; long-chain fatty acid-CoA ligase activity [GO:0004467]
Aspergillus fumigatus	CADAFUAP00003180	Q4WCD9			21.4.1	30	2	1	R1	69	69	0,0	-0,6598645578464882	NON-HUB	Ultra-peripheral node	lipid metabolic process [GO:0006629]	acetoacetate-CoA ligase activity [GO:0030729]
Aspergillus fumigatus	CADAFUAP00004670	Q4X1H9			21.4.1	30	2	1	R1	69	69	0,0	-0,6598645578464882	NON-HUB	Ultra-peripheral node		acyl-CoA ligase activity [GO:0003996]; decanoate-CoA ligase activity [GO:0102391]; long-chain fatty acid-CoA ligase activity [GO:0004467]
Aspergillus fumigatus	CADAFUAP00004785	Q4X240			21.4.1	30	2	1	R1	92	91	0,021620982986767623	-0,2969390510309197	NON-HUB	Ultra-peripheral node		ligase activity [GO:0016874]
Aspergillus fumigatus	CADAFUAP00004787	Q4X1F4			21.4.1	30	2	1	R1	92	91	0,021620982986767623	-0,2969390510309197	NON-HUB	Ultra-peripheral node		ligase activity [GO:0016874]
Aspergillus fumigatus	CADAFUAP00004804	Q4X134			21.4.1	30	2	1	R1	92	91	0,021620982986767623	-0,2969390510309197	NON-HUB	Ultra-peripheral node	long-chain fatty acid import into cell [GO:0044539]; very long-chain fatty acid metabolic process [GO:0000038]	long-chain fatty acid-CoA ligase activity [GO:0004467]; long-chain fatty acid transporter activity [GO:0005324]; very long-chain fatty acid-CoA ligase activity [GO:0031957]	intrinsic component of the cytoplasmic side of the plasma membrane [GO:0031235]; lipid droplet [GO:0005811]; peroxisome [GO:0005777]
Aspergillus fumigatus	CADAFUAP00006065	Q4WUH4			21.4.1	30	2	1	R1	92	91	0,021620982986767623	-0,2969390510309197	NON-HUB	Ultra-peripheral node		acyl-CoA ligase activity [GO:0003996]; decanoate-CoA ligase activity [GO:0102391]; long-chain fatty acid-CoA ligase activity [GO:0004467]
Aspergillus fumigatus	CADAFUAP00006404	Q4WVL3			21.4.1	30	2	1	R1	92	91	0,021620982986767623	-0,2969390510309197	NON-HUB	Ultra-peripheral node		catalytic activity [GO:0003824]	integral component of membrane [GO:0016021]
Aspergillus fumigatus	CADAFUAP00006438	Q4WU71			21.4.1	30	2	1	R1	92	91	0,021620982986767623	-0,2969390510309197	NON-HUB	Ultra-peripheral node		acyl-CoA ligase activity [GO:0003996]; decanoate-CoA ligase activity [GO:0102391]; long-chain fatty acid-CoA ligase activity [GO:0004467]
Aspergillus fumigatus	CADAFUAP00006549	Q4WW34			21.4.1	30	2	1	R1	92	91	0,021620982986767623	-0,2969390510309197	NON-HUB	Ultra-peripheral node		catalytic activity [GO:0003824]
Aspergillus fumigatus	CADAFUAP00006976	A4GZ01			21.4.1	30	2	1	R1	92	91	0,021620982986767623	-0,2969390510309197	NON-HUB	Ultra-peripheral node		ligase activity [GO:0016874]
Aspergillus fumigatus	CADAFUAP00007131	Q4WR83	pathogenicity related	reduced virulence	21.4.1	30	2	1	R1	92	91	0,021620982986767623	-0,2969390510309197	NON-HUB	Ultra-peripheral node	cellular response to hydrogen peroxide [GO:0070301]; cellular response to iron ion starvation [GO:0010106]; ergosterol biosynthetic process [GO:0006696]; ferricrocin biosynthetic process [GO:0031171]; N',N'',N'''-triacetylfusarinine C biosynthetic process [GO:1900551]; pathogenesis [GO:0009405]	ATP binding [GO:0005524]; ligase activity [GO:0016874]	peroxisome [GO:0005777]
Aspergillus fumigatus	CADAFUAP00007145	Q4WRV0			21.4.1	30	2	1	R2	89	69	0,3989395278373943	-0,6598645578464882	NON-HUB	Peripheral node		catalytic activity [GO:0003824]
Aspergillus fumigatus	CADAFUAP00007337	Q4WSD9			21.4.1	30	2	1	R1	92	91	0,021620982986767623	-0,2969390510309197	NON-HUB	Ultra-peripheral node		4-coumarate-CoA ligase activity [GO:0016207]	integral component of membrane [GO:0016021]
Aspergillus fumigatus	CADAFUAP00007661	E9R643			21.4.1	30	2	1	R1	69	69	0,0	-0,6598645578464882	NON-HUB	Ultra-peripheral node	lipid metabolic process [GO:0006629]	acetoacetate-CoA ligase activity [GO:0030729]
Aspergillus fumigatus	CADAFUAP00007904	Q4WQ02			21.4.1	30	2	1	R3	158	91	0,6682823265502325	-0,2969390510309197	NON-HUB	Non-hub connector	acetyl-CoA biosynthetic process from acetate [GO:0019427]	acetate-CoA ligase activity [GO:0003987]; AMP binding [GO:0016208]; ATP binding [GO:0005524]
Aspergillus fumigatus	CADAFUAP00008246	Q4WQY3			21.4.1	30	2	1	R1	69	69	0,0	-0,6598645578464882	NON-HUB	Ultra-peripheral node		acyl carrier activity [GO:0000036]; catalytic activity [GO:0003824]; phosphopantetheine binding [GO:0031177]	cytoplasm [GO:0005737]
Aspergillus fumigatus	CADAFUAP00008359	Q4WQW8			21.4.1	30	2	1	R1	69	69	0,0	-0,6598645578464882	NON-HUB	Ultra-peripheral node	biosynthetic process [GO:0009058]	hydrolase activity, acting on ester bonds [GO:0016788]
Aspergillus fumigatus	CADAFUAP00008486	Q4WNT1			21.4.1	30	2	1	R2	101	91	0,18821684148612872	-0,2969390510309197	NON-HUB	Peripheral node		acyl-CoA ligase activity [GO:0003996]; decanoate-CoA ligase activity [GO:0102391]; long-chain fatty acid-CoA ligase activity [GO:0004467]
Aspergillus fumigatus	CADAFUAP00008781	Q4WJH2			21.4.1	30	2	1	R1	92	91	0,021620982986767623	-0,2969390510309197	NON-HUB	Ultra-peripheral node		catalytic activity [GO:0003824]
Aspergillus fumigatus	CADAFUAP00009169	Q4WKS7			21.4.1	30	2	1	R1	69	69	0,0	-0,6598645578464882	NON-HUB	Ultra-peripheral node		catalytic activity [GO:0003824]
Aspergillus fumigatus	CADAFUAP00000031	A4D9Z0			21.4.2	2	2	1	R1	2	2	0,0	-1765137692239350	NON-HUB	Ultra-peripheral node	UDP-N-acetylglucosamine biosynthetic process [GO:0006048]	glucosamine 6-phosphate N-acetyltransferase activity [GO:0004343]
Aspergillus fumigatus	CADAFUAP00000072	Q4WFR8			21.4.2	2	2	1	R1	2	2	0,0	-1765137692239350	NON-HUB	Ultra-peripheral node		transferase activity, transferring acyl groups other than amino-acyl groups [GO:0016747]
Aspergillus fumigatus	CADAFUAP00000242	Q4WFW8			21.4.3	40	2	1	R2	73	61	0,30174516794895856	-0,7918374694157859	NON-HUB	Peripheral node		transferase activity [GO:0016740]
Aspergillus fumigatus	CADAFUAP00000400	Q4WD66			21.4.3	40	2	1	R2	30	26	0,24888888888888883	-1369218957531460	NON-HUB	Peripheral node	biotin biosynthetic process [GO:0009102]	2 iron, 2 sulfur cluster binding [GO:0051537]; biotin synthase activity [GO:0004076]
Aspergillus fumigatus	CADAFUAP00000475	Q4WCR7			21.4.3	40	2	1	R2	73	61	0,30174516794895856	-0,7918374694157859	NON-HUB	Peripheral node	histone acetylation [GO:0016573]; mitotic sister chromatid cohesion [GO:0007064]	N-acetyltransferase activity [GO:0008080]	cytoplasm [GO:0005737]; NatA complex [GO:0031415]
Aspergillus fumigatus	CADAFUAP00000570	Q4WD35			21.4.3	40	2	1	R2	73	61	0,30174516794895856	-0,7918374694157859	NON-HUB	Peripheral node	metabolic process [GO:0008152]	hydrolase activity, acting on glycosyl bonds [GO:0016798]; transferase activity [GO:0016740]
Aspergillus fumigatus	CADAFUAP00000616	Q4WCZ1	pathogenicity related	reduced virulence	21.4.3	40	2	1	R3	54	27	0,75	-1.35272e+16	NON-HUB	Non-hub connector	arginine biosynthetic process [GO:0006526]; positive regulation of siderophore biosynthetic process [GO:1900706]	acetyl-CoA:L-glutamate N-acetyltransferase activity [GO:0004042]; arginine binding [GO:0034618]; ATP binding [GO:0005524]; kinase activity [GO:0016301]; N-acetyl-gamma-glutamyl-phosphate reductase activity [GO:0003942]; NAD binding [GO:0051287]	mitochondrial matrix [GO:0005759]
Aspergillus fumigatus	CADAFUAP00000709	Q4WCU5			21.4.3	40	2	1	R2	79	61	0,40378144528120496	-0,7918374694157859	NON-HUB	Peripheral node	UDP-N-acetylglucosamine biosynthetic process [GO:0006048]	glucosamine 6-phosphate N-acetyltransferase activity [GO:0004343]; monosaccharide binding [GO:0048029]	endoplasmic reticulum [GO:0005783]; endoplasmic reticulum-Golgi intermediate compartment [GO:0005793]; Golgi apparatus [GO:0005794]
Aspergillus fumigatus	CADAFUAP00000795	Q4WB69			21.4.3	40	2	1	R2	73	61	0,30174516794895856	-0,7918374694157859	NON-HUB	Peripheral node		transferase activity [GO:0016740]
Aspergillus fumigatus	CADAFUAP00001391	Q4WA17			21.4.3	40	2	1	R2	73	61	0,30174516794895856	-0,7918374694157859	NON-HUB	Peripheral node	protein acetylation [GO:0006473]	N-acetyltransferase activity [GO:0008080]
Aspergillus fumigatus	CADAFUAP00001416	Q4W9L3			21.4.3	40	2	1	R3	7	4	0,6734693877551021	-1.73214e+16	NON-HUB	Non-hub connector	succinyl-CoA metabolic process [GO:0006104]; tricarboxylic acid cycle [GO:0006099]	ATP binding [GO:0005524]; magnesium ion binding [GO:0000287]; succinate-CoA ligase (ADP-forming) activity [GO:0004775]	mitochondrion [GO:0005739]; succinate-CoA ligase complex [GO:0042709]
Aspergillus fumigatus	CADAFUAP00001901	Q4WM99			21.4.3	40	2	1	R2	28	26	0,1377551020408163	-1369218957531460	NON-HUB	Peripheral node	acetyl-CoA biosynthetic process [GO:0006085]; fatty acid biosynthetic process [GO:0006633]	ATP citrate synthase activity [GO:0003878]; cofactor binding [GO:0048037]; lyase activity [GO:0016829]	citrate lyase complex [GO:0009346]; cytosol [GO:0005829]
Aspergillus fumigatus	CADAFUAP00002483	Q4W952			21.4.3	40	2	1	R2	5	4	0,3599999999999999	-1.73214e+16	NON-HUB	Peripheral node	succinyl-CoA metabolic process [GO:0006104]; tricarboxylic acid cycle [GO:0006099]	ATP binding [GO:0005524]; metal ion binding [GO:0046872]; succinate-CoA ligase (ADP-forming) activity [GO:0004775]; succinate-CoA ligase (GDP-forming) activity [GO:0004776]	mitochondrion [GO:0005739]; succinate-CoA ligase complex [GO:0042709]
Aspergillus fumigatus	CADAFUAP00002672	Q4WEH8			21.4.3	40	2	1	R2	6	4	0,5555555555555556	-1.73214e+16	NON-HUB	Peripheral node	cellular response to L-arginine [GO:1903577]; regulation of intracellular signal transduction [GO:1902531]		cytosol [GO:0005829]
Aspergillus fumigatus	CADAFUAP00003429	Q4WIW9			21.4.3	40	2	1	R2	73	61	0,30174516794895856	-0,7918374694157859	NON-HUB	Peripheral node		transferase activity [GO:0016740]
Aspergillus fumigatus	CADAFUAP00003691	A4D9V9			21.4.3	40	2	1	R2	92	61	0,5603733459357279	-0,7918374694157859	NON-HUB	Peripheral node		transferase activity [GO:0016740]
Aspergillus fumigatus	CADAFUAP00004076	Q4WZV5			21.4.3	40	2	1	R2	28	26	0,1377551020408163	-1369218957531460	NON-HUB	Peripheral node		iron-sulfur cluster binding [GO:0051536]; lyase activity [GO:0016829]; metal ion binding [GO:0046872]
Aspergillus fumigatus	CADAFUAP00004112	Q4WZS8			21.4.3	40	2	1	R2	73	61	0,30174516794895856	-0,7918374694157859	NON-HUB	Peripheral node
Aspergillus fumigatus	CADAFUAP00004155	Q4X122			21.4.3	40	2	1	R2	4	3	0,4375	-1.74864e+16	NON-HUB	Peripheral node	arginine biosynthetic process [GO:0006526]; phosphorylation [GO:0016310]	acetyl-CoA:L-glutamate N-acetyltransferase activity [GO:0004042]; arginine binding [GO:0034618]; methione N-acyltransferase activity [GO:0103045]	mitochondrial matrix [GO:0005759]
Aspergillus fumigatus	CADAFUAP00004416	Q4X1Z4			21.4.3	40	2	1	R3	46	23	0,75	-1.41871e+16	NON-HUB	Non-hub connector	carbohydrate metabolic process [GO:0005975]; glycerol-3-phosphate catabolic process [GO:0046168]; glycerol-3-phosphate metabolic process [GO:0006072]; NADH oxidation [GO:0006116]	glycerol-3-phosphate dehydrogenase [NAD+] activity [GO:0004367]; NAD binding [GO:0051287]; protein homodimerization activity [GO:0042803]	cytosol [GO:0005829]; glycerol-3-phosphate dehydrogenase complex [GO:0009331]; nucleus [GO:0005634]
Aspergillus fumigatus	CADAFUAP00004500	Q4X1N7			21.4.3	40	2	1	R2	27	22	0,3360768175582991	-1435205413316110	NON-HUB	Peripheral node	N-terminal peptidyl-methionine acetylation [GO:0017196]; N-terminal protein amino acid acetylation [GO:0006474]	peptide alpha-N-acetyltransferase activity [GO:0004596]	NatC complex [GO:0031417]
Aspergillus fumigatus	CADAFUAP00004537	Q4X260			21.4.3	40	2	1	R4	83	27	0,8941791261431267	-1.35272e+16	NON-HUB	Non-hub kinless node	proline biosynthetic process [GO:0006561]	glutamate 5-kinase activity [GO:0004349]; RNA binding [GO:0003723]	cytosol [GO:0005829]
Aspergillus fumigatus	CADAFUAP00004954	Q4WWP1			21.4.3	40	2	1	R2	38	26	0,5318559556786704	-1369218957531460	NON-HUB	Peripheral node	lipoate biosynthetic process [GO:0009107]; protein lipoylation [GO:0009249]	4 iron, 4 sulfur cluster binding [GO:0051539]; lipoate synthase activity [GO:0016992]; metal ion binding [GO:0046872]	mitochondrion [GO:0005739]
Aspergillus fumigatus	CADAFUAP00005152	Q4WX05			21.4.3	40	2	1	R2	73	61	0,30174516794895856	-0,7918374694157859	NON-HUB	Peripheral node		transferase activity, transferring acyl groups other than amino-acyl groups [GO:0016747]
Aspergillus fumigatus	CADAFUAP00005597	Q4WY48			21.4.3	40	2	1	R2	92	63	0,5310727788279772	-0,7588442415234615	NON-HUB	Peripheral node	carbohydrate metabolic process [GO:0005975]; peptidoglycan turnover [GO:0009254]	beta-N-acetylhexosaminidase activity [GO:0004563]; N-acetyl-beta-D-galactosaminidase activity [GO:0102148]
Aspergillus fumigatus	CADAFUAP00005719	Q4WXL6			21.4.3	40	2	1	R2	76	61	0,3557825484764542	-0,7918374694157859	NON-HUB	Peripheral node	N-terminal peptidyl-methionine acetylation [GO:0017196]	peptide alpha-N-acetyltransferase activity [GO:0004596]; ribosomal-protein-alanine N-acetyltransferase activity [GO:0008999]	NatC complex [GO:0031417]
Aspergillus fumigatus	CADAFUAP00005946	Q4WTU6			21.4.3	40	2	1	R2	87	61	0,5083894834192099	-0,7918374694157859	NON-HUB	Peripheral node	tRNA wobble base 5-methoxycarbonylmethyl-2-thiouridinylation [GO:0002926]	histone acetyltransferase activity [GO:0004402]; iron-sulfur cluster binding [GO:0051536]; metal ion binding [GO:0046872]	cytoplasm [GO:0005737]; Elongator holoenzyme complex [GO:0033588]; nucleus [GO:0005634]
Aspergillus fumigatus	CADAFUAP00006021	Q4WTU5			21.4.3	40	2	1	R2	41	26	0,5978584176085664	-1369218957531460	NON-HUB	Peripheral node	nucleoside triphosphate biosynthetic process [GO:0009142]; succinate metabolic process [GO:0006105]; succinyl-CoA metabolic process [GO:0006104]; tricarboxylic acid cycle [GO:0006099]	cofactor binding [GO:0048037]; nucleoside diphosphate kinase activity [GO:0004550]; nucleotide binding [GO:0000166]; succinate-CoA ligase (ADP-forming) activity [GO:0004775]	cytosol [GO:0005829]; mitochondrion [GO:0005739]
Aspergillus fumigatus	CADAFUAP00006318	Q4WTP2			21.4.3	40	2	1	R3	50	27	0,7083999999999999	-1.35272e+16	NON-HUB	Non-hub connector	homoserine biosynthetic process [GO:0009090]; lysine biosynthetic process via diaminopimelate [GO:0009089]	aspartate kinase activity [GO:0004072]
Aspergillus fumigatus	CADAFUAP00007144	Q4WRG6			21.4.3	40	2	1	R2	28	26	0,1377551020408163	-1369218957531460	NON-HUB	Peripheral node	Mo-molybdopterin cofactor biosynthetic process [GO:0006777]	4 iron, 4 sulfur cluster binding [GO:0051539]; catalytic activity [GO:0003824]; metal ion binding [GO:0046872]	molybdopterin synthase complex [GO:0019008]
Aspergillus fumigatus	CADAFUAP00007151	Q4WTH7			21.4.3	40	2	1	R2	73	61	0,30174516794895856	-0,7918374694157859	NON-HUB	Peripheral node		transferase activity [GO:0016740]
Aspergillus fumigatus	CADAFUAP00007286	Q4WT22			21.4.3	40	2	1	R2	28	26	0,1377551020408163	-1369218957531460	NON-HUB	Peripheral node	nucleoside triphosphate biosynthetic process [GO:0009142]; succinate metabolic process [GO:0006105]; succinyl-CoA metabolic process [GO:0006104]; tricarboxylic acid cycle [GO:0006099]	cofactor binding [GO:0048037]; nucleoside diphosphate kinase activity [GO:0004550]; succinate-CoA ligase (ADP-forming) activity [GO:0004775]; succinate-CoA ligase (GDP-forming) activity [GO:0004776]	cytosol [GO:0005829]; mitochondrion [GO:0005739]
Aspergillus fumigatus	CADAFUAP00007502	Q4WTE3			21.4.3	40	2	1	R3	107	61	0,674993449209538	-0,7918374694157859	NON-HUB	Non-hub connector	N-terminal peptidyl-glutamic acid acetylation [GO:0018002]; N-terminal peptidyl-serine acetylation [GO:0017198]	peptide-glutamate-N-acetyltransferase activity [GO:1990190]; peptide-serine-N-acetyltransferase activity [GO:1990189]	NatA complex [GO:0031415]
Aspergillus fumigatus	CADAFUAP00007584	Q4WR94			21.4.3	40	2	1	R2	73	61	0,30174516794895856	-0,7918374694157859	NON-HUB	Peripheral node	UDP-N-acetylglucosamine biosynthetic process [GO:0006048]	glucosamine 6-phosphate N-acetyltransferase activity [GO:0004343]
Aspergillus fumigatus	CADAFUAP00007782	Q4WP67			21.4.3	40	2	1	R2	73	61	0,30174516794895856	-0,7918374694157859	NON-HUB	Peripheral node	N-terminal protein amino acid acetylation [GO:0006474]; regulation of chromatin silencing at rDNA [GO:0061187]	H2A histone acetyltransferase activity [GO:0043998]; H4 histone acetyltransferase activity [GO:0010485]; peptide-serine-N-acetyltransferase activity [GO:1990189]
Aspergillus fumigatus	CADAFUAP00007814	Q4WPK2			21.4.3	40	2	1	R2	73	61	0,30174516794895856	-0,7918374694157859	NON-HUB	Peripheral node
Aspergillus fumigatus	CADAFUAP00008504	Q4WPK1			21.4.3	40	2	1	R2	73	61	0,30174516794895856	-0,7918374694157859	NON-HUB	Peripheral node		transferase activity [GO:0016740]
Aspergillus fumigatus	CADAFUAP00008806	Q4WJQ3			21.4.3	40	2	1	R2	79	61	0,40378144528120496	-0,7918374694157859	NON-HUB	Peripheral node	N-terminal peptidyl-methionine acetylation [GO:0017196]	peptide alpha-N-acetyltransferase activity [GO:0004596]	NatB complex [GO:0031416]
Aspergillus fumigatus	CADAFUAP00008850	Q4WJ99			21.4.3	40	2	1	R2	92	61	0,5603733459357279	-0,7918374694157859	NON-HUB	Peripheral node		transferase activity, transferring acyl groups [GO:0016746]
Aspergillus fumigatus	CADAFUAP00009117	Q4WKK5			21.4.3	40	2	1	R3	46	23	0,75	-1.41871e+16	NON-HUB	Non-hub connector	carbohydrate metabolic process [GO:0005975]; glycerol-3-phosphate catabolic process [GO:0046168]; glycerol-3-phosphate metabolic process [GO:0006072]; NADH oxidation [GO:0006116]	glycerol-3-phosphate dehydrogenase [NAD+] activity [GO:0004367]; NAD binding [GO:0051287]	cytosol [GO:0005829]; glycerol-3-phosphate dehydrogenase complex [GO:0009331]; nucleus [GO:0005634]
Aspergillus fumigatus	CADAFUAP00009461	A4D9W7			21.4.3	40	2	1	R2	6	4	0,5555555555555556	-1.73214e+16	NON-HUB	Peripheral node
Aspergillus fumigatus	CADAFUAP00009676	Q4WGG5			21.4.3	40	2	1	R2	73	61	0,30174516794895856	-0,7918374694157859	NON-HUB	Peripheral node	metabolic process [GO:0008152]	hydrolase activity, acting on glycosyl bonds [GO:0016798]; transferase activity [GO:0016740]
Aspergillus fumigatus	CADAFUAP00004239	Q4WZR7						1	R4	120	44	0,8655555555555556	-1.07228e+16	NON-HUB	Non-hub kinless node	prolyl-tRNA aminoacylation [GO:0006433]	ATP binding [GO:0005524]; proline-tRNA ligase activity [GO:0004827]	aminoacyl-tRNA synthetase multienzyme complex [GO:0017101]; cytoplasm [GO:0005737]
Aspergillus fumigatus	CADAFUAP00008120	Q4WQ27		lethal	22.5	9	1	2	R2	26	16	0,621301775147929	-101632674661758	NON-HUB	Peripheral node		saccharopine dehydrogenase (NAD+, L-lysine-forming) activity [GO:0004754]; saccharopine dehydrogenase activity [GO:0004753]	cytoplasm [GO:0005737]
Aspergillus fumigatus	CADAFUAP00001111	Q4WAD1			23.6	18	1	2	R1	11	11	0,0	-1042582709940300	NON-HUB	Ultra-peripheral node	ribosomal large subunit assembly [GO:0000027]; rRNA processing [GO:0006364]	exonuclease activity [GO:0004527]; nucleic acid binding [GO:0003676]	nucleus [GO:0005634]
Aspergillus fumigatus	CADAFUAP00003877	Q4WHF8			23.6	18	1	2	R3	18	11	0,6265432098765431	-1042582709940300	NON-HUB	Non-hub connector	ribosomal large subunit assembly [GO:0000027]; rRNA processing [GO:0006364]	3'-5' exonuclease activity [GO:0008408]; exonuclease activity [GO:0004527]; nucleic acid binding [GO:0003676]	nucleus [GO:0005634]
Aspergillus fumigatus	CADAFUAP00003891	Q4WHP6			23.6	18	1	2	R2	17	12	0,5017301038062283	-1.03733e+16	NON-HUB	Peripheral node	mRNA processing [GO:0006397]; nuclear-transcribed mRNA poly(A) tail shortening [GO:0000289]	metal ion binding [GO:0046872]; nucleic acid binding [GO:0003676]; poly(A)-specific ribonuclease activity [GO:0004535]	PAN complex [GO:0031251]; P-body [GO:0000932]
Aspergillus fumigatus	CADAFUAP00004229	Q4X025			23.6	18	1	2	R2	17	11	0,5813148788927336	-1042582709940300	NON-HUB	Peripheral node		exonuclease activity [GO:0004527]; nucleic acid binding [GO:0003676]	nucleus [GO:0005634]
Aspergillus fumigatus	CADAFUAP00004863	Q4WZJ6			23.6	18	1	2	R3	130	79	0,6307100591715977	-0,6855016087511933	NON-HUB	Non-hub connector	postreplication repair [GO:0006301]; protein monoubiquitination [GO:0006513]; response to UV [GO:0009411]	metal ion binding [GO:0046872]; single-stranded DNA binding [GO:0003697]; single-stranded DNA-dependent ATPase activity [GO:0043142]; ubiquitin protein ligase activity [GO:0061630]	nucleus [GO:0005634]; Rad6-Rad18 complex [GO:0097505]
Aspergillus fumigatus	CADAFUAP00005592	Q4WY52			23.6	18	1	2	R3	23	13	0,6805293005671078	-1.03208e+16	NON-HUB	Non-hub connector		3'-5'-exoribonuclease activity [GO:0000175]; nucleic acid binding [GO:0003676]	mitochondrion [GO:0005739]
Aspergillus fumigatus	CADAFUAP00006073	Q4WTX5			23.6	18	1	2	R1	5	5	0,0	-1.07409e+16	NON-HUB	Ultra-peripheral node	protein deubiquitination [GO:0016579]	thiol-dependent ubiquitinyl hydrolase activity [GO:0036459]
Aspergillus fumigatus	CADAFUAP00004979	Q4WYW5			26.2	42	1	2	R2	98	67	0,5325905872553103	-0,7485159207257431	NON-HUB	Peripheral node	DNA dealkylation involved in DNA repair [GO:0006307]; oxidative single-stranded DNA demethylation [GO:0035552]	dioxygenase activity [GO:0051213]
Aspergillus fumigatus	CADAFUAP00008608	Q4WK66			27.2	30	1	2	R2	98	66	0,546438983756768	-0,753767113390289	NON-HUB	Peripheral node	7-methylguanosine mRNA capping [GO:0006370]	mRNA guanylyltransferase activity [GO:0004484]; protein tyrosine/serine/threonine phosphatase activity [GO:0008138]; protein tyrosine phosphatase activity [GO:0004725]
Aspergillus fumigatus	CADAFUAP00000405	Q4WCX7			35	2	0	2	R1	3	3	0,0	-1.08459e+16	NON-HUB	Ultra-peripheral node	fatty acid metabolic process [GO:0006631]; protein depalmitoylation [GO:0002084]	carboxylic ester hydrolase activity [GO:0052689]; palmitoyl-(protein) hydrolase activity [GO:0008474]	cytoplasm [GO:0005737]
Aspergillus fumigatus	CADAFUAP00006632	Q4WUQ9			35	2	0	2	R1	1	1	0,0	-1.09509e+16	NON-HUB	Ultra-peripheral node		hydrolase activity [GO:0016787]
Aspergillus fumigatus	CADAFUAP00005960	Q4WTT3			20.2.3.4	32	3	2	R4	261	92	0,8757505027818148	-0,6172361041120976	NON-HUB	Non-hub kinless node	assembly of large subunit precursor of preribosome [GO:1902626]; mature ribosome assembly [GO:0042256]; ribosomal large subunit biogenesis [GO:0042273]; ribosomal subunit export from nucleus [GO:0000054]	ribosomal large subunit binding [GO:0043023]; ribosome binding [GO:0043022]; translation initiation factor activity [GO:0003743]	cytosol [GO:0005829]; nucleolus [GO:0005730]; preribosome, large subunit precursor [GO:0030687]
Aspergillus fumigatus	CADAFUAP00000540	Q4WCR5			20.3.1	21	2	2	R2	30	26	0,24888888888888883	-0,9638148199721218	NON-HUB	Peripheral node	exonucleolytic catabolism of deadenylated mRNA [GO:0043928]; exonucleolytic trimming to generate mature 3'-end of 5.8S rRNA from tricistronic rRNA transcript (SSU-rRNA, 5.8S rRNA, LSU-rRNA) [GO:0000467]; nuclear mRNA surveillance [GO:0071028]; nuclear polyadenylation-dependent mRNA catabolic process [GO:0071042]; nuclear polyadenylation-dependent rRNA catabolic process [GO:0071035]; nuclear polya…	AU-rich element binding [GO:0017091]; hydrolase activity [GO:0016787]	cytoplasmic exosome (RNase complex) [GO:0000177]; nuclear exosome (RNase complex) [GO:0000176]
Aspergillus fumigatus	CADAFUAP00002326	Q4WNI0			20.3.1	21	2	2	R3	442	205	0,7848887205421674	-0,023851333018419834	NON-HUB	Non-hub connector	maturation of SSU-rRNA [GO:0030490]; mRNA splicing, via spliceosome [GO:0000398]; tRNA processing [GO:0008033]	RNA binding [GO:0003723]	nucleolus [GO:0005730]; P-body [GO:0000932]; small nucleolar ribonucleoprotein complex [GO:0005732]; spliceosomal complex [GO:0005681]; U4/U6 x U5 tri-snRNP complex [GO:0046540]; U6 snRNP [GO:0005688]
Aspergillus fumigatus	CADAFUAP00003017	Q4WCC1			20.3.1	21	2	2	R3	455	217	0,7725443786982248	0,039162978956130017	NON-HUB	Non-hub connector	spliceosomal snRNP assembly [GO:0000387]	RNA binding [GO:0003723]	catalytic step 2 spliceosome [GO:0071013]; P granule [GO:0043186]; SMN-Sm protein complex [GO:0034719]; U12-type spliceosomal complex [GO:0005689]; U1 snRNP [GO:0005685]; U2 snRNP [GO:0005686]; U2-type prespliceosome [GO:0071004]; U4 snRNP [GO:0005687]; U5 snRNP [GO:0005682]
Aspergillus fumigatus	CADAFUAP00003514	Q4WHK1			20.3.1	21	2	2	R3	448	219	0,7610361527423469	0,04966536428522166	NON-HUB	Non-hub connector	spliceosomal snRNP assembly [GO:0000387]	RNA binding [GO:0003723]	catalytic step 2 spliceosome [GO:0071013]; commitment complex [GO:0000243]; pICln-Sm protein complex [GO:0034715]; SMN-Sm protein complex [GO:0034719]; U12-type spliceosomal complex [GO:0005689]; U1 snRNP [GO:0005685]; U2 snRNP [GO:0005686]; U4 snRNP [GO:0005687]; U5 snRNP [GO:0005682]
Aspergillus fumigatus	CADAFUAP00003810	Q4WI98			20.3.1	21	2	2	R1	16	16	0,0	-101632674661758	NON-HUB	Ultra-peripheral node
Aspergillus fumigatus	CADAFUAP00004258	Q4WZW8			20.3.1	21	2	2	R3	449	213	0,7749564734301913	0,018158208297946735	NON-HUB	Non-hub connector	spliceosomal snRNP assembly [GO:0000387]	RNA binding [GO:0003723]	catalytic step 2 spliceosome [GO:0071013]; small nucleolar ribonucleoprotein complex [GO:0005732]; U1 snRNP [GO:0005685]
Aspergillus fumigatus	CADAFUAP00004487	Q4WZZ7			20.3.1	21	2	2	R3	458	206	0,7976964588775958	-0,018600140353874015	NON-HUB	Non-hub connector	mRNA splicing, via spliceosome [GO:0000398]	RNA binding [GO:0003723]	catalytic step 2 spliceosome [GO:0071013]; Lsm1-7-Pat1 complex [GO:1990726]; P-body [GO:0000932]; U4/U6 x U5 tri-snRNP complex [GO:0046540]; U6 snRNP [GO:0005688]
Aspergillus fumigatus	CADAFUAP00004563	Q4X0W9			20.3.1	21	2	2	R3	466	211	0,7949814879625707	0,007655822968855091	NON-HUB	Non-hub connector	cytoplasmic mRNA processing body assembly [GO:0033962]; nuclear-transcribed mRNA catabolic process [GO:0000956]; spliceosomal snRNP assembly [GO:0000387]	RNA binding [GO:0003723]; U6 snRNA binding [GO:0017070]	P-body [GO:0000932]; spliceosomal complex [GO:0005681]; U6 snRNP [GO:0005688]
Aspergillus fumigatus	CADAFUAP00004751	Q4X0Z1			20.3.1	21	2	2	R3	444	203	0,7909615696777859	-0,034353718347511476	NON-HUB	Non-hub connector	deadenylation-dependent decapping of nuclear-transcribed mRNA [GO:0000290]; mRNA processing [GO:0006397]; RNA metabolic process [GO:0016070]	RNA binding [GO:0003723]; RNA cap binding [GO:0000339]	Lsm1-7-Pat1 complex [GO:1990726]; P-body [GO:0000932]
Aspergillus fumigatus	CADAFUAP00005615	Q4WY99			20.3.1	21	2	2	R2	25	21	0,2944000000000001	-0,9900707832948509	NON-HUB	Peripheral node	mRNA splicing, via spliceosome [GO:0000398]		U4/U6 x U5 tri-snRNP complex [GO:0046540]; U5 snRNP [GO:0005682]
Aspergillus fumigatus	CADAFUAP00005932	Q4WUR3			20.3.1	21	2	2	R1	16	16	0,0	-101632674661758	NON-HUB	Ultra-peripheral node
Aspergillus fumigatus	CADAFUAP00006464	Q4WVL8			20.3.1	21	2	2	R3	459	211	0,7886805169901415	0,007655822968855091	NON-HUB	Non-hub connector	cytoplasmic mRNA processing body assembly [GO:0033962]; mRNA splicing, via spliceosome [GO:0000398]	RNA binding [GO:0003723]	catalytic step 2 spliceosome [GO:0071013]; Lsm1-7-Pat1 complex [GO:1990726]; P-body [GO:0000932]; U4/U6 x U5 tri-snRNP complex [GO:0046540]; U6 snRNP [GO:0005688]
Aspergillus fumigatus	CADAFUAP00006783	Q4WVQ2			20.3.1	21	2	2	R3	442	215	0,7633903892221698	0,028660593627038378	NON-HUB	Non-hub connector	spliceosomal snRNP assembly [GO:0000387]		catalytic step 2 spliceosome [GO:0071013]; U1 snRNP [GO:0005685]; U2 snRNP [GO:0005686]; U4/U6 x U5 tri-snRNP complex [GO:0046540]; U5 snRNP [GO:0005682]
Aspergillus fumigatus	CADAFUAP00006918	E9QQJ2			20.3.1	21	2	2	R3	434	204	0,7790566799040115	-0,029102525682965657	NON-HUB	Non-hub connector			catalytic step 2 spliceosome [GO:0071013]; Lsm1-7-Pat1 complex [GO:1990726]; U12-type spliceosomal complex [GO:0005689]; U2-type prespliceosome [GO:0071004]; U6 snRNP [GO:0005688]
Aspergillus fumigatus	CADAFUAP00007353	E9R2B2			20.3.1	21	2	2	R3	425	203	0,7718532871972318	-0,034353718347511476	NON-HUB	Non-hub connector	mRNA splicing, via spliceosome [GO:0000398]; RNA metabolic process [GO:0016070]	RNA binding [GO:0003723]	spliceosomal complex [GO:0005681]; U4/U6 x U5 tri-snRNP complex [GO:0046540]; U6 snRNP [GO:0005688]
Aspergillus fumigatus	CADAFUAP00007917	Q4WP21			20.3.1	21	2	2	R3	451	219	0,7642046990919416	0,04966536428522166	NON-HUB	Non-hub connector	mRNA splicing, via spliceosome [GO:0000398]		catalytic step 2 spliceosome [GO:0071013]; cytoplasm [GO:0005737]; U1 snRNP [GO:0005685]; U2 snRNP [GO:0005686]; U2-type prespliceosome [GO:0071004]; U4/U6 x U5 tri-snRNP complex [GO:0046540]; U4 snRNP [GO:0005687]; U5 snRNP [GO:0005682]
Aspergillus fumigatus	CADAFUAP00008077	Q4WPX5			20.3.1	21	2	2	R2	20	15	0,4375	-1.02158e+16	NON-HUB	Peripheral node	translation [GO:0006412]	structural constituent of ribosome [GO:0003735]	ribosome [GO:0005840]
Aspergillus fumigatus	CADAFUAP00008213	Q4WPS0			20.3.1	21	2	2	R3	451	217	0,7684917969921485	0,039162978956130017	NON-HUB	Non-hub connector	spliceosomal snRNP assembly [GO:0000387]	RNA binding [GO:0003723]	catalytic step 2 spliceosome [GO:0071013]; commitment complex [GO:0000243]; pICln-Sm protein complex [GO:0034715]; SMN-Sm protein complex [GO:0034719]; U12-type spliceosomal complex [GO:0005689]; U1 snRNP [GO:0005685]; U2 snRNP [GO:0005686]; U4 snRNP [GO:0005687]; U5 snRNP [GO:0005682]
Aspergillus fumigatus	CADAFUAP00008300	Q4WQ78			20.3.1	21	2	2	R1	16	16	0,0	-101632674661758	NON-HUB	Ultra-peripheral node	mRNA splicing, via spliceosome [GO:0000398]	nucleic acid binding [GO:0003676]; zinc ion binding [GO:0008270]
Aspergillus fumigatus	CADAFUAP00009435	Q4WG98			20.3.1	21	2	2	R3	447	205	0,7896741388025564	-0,023851333018419834	NON-HUB	Non-hub connector	mRNA processing [GO:0006397]; RNA splicing [GO:0008380]	RNA binding [GO:0003723]	Lsm1-7-Pat1 complex [GO:1990726]; spliceosomal complex [GO:0005681]; U4/U6 x U5 tri-snRNP complex [GO:0046540]; U6 snRNP [GO:0005688]
Aspergillus fumigatus	CADAFUAP00009516	Q4WGR7			20.3.1	21	2	2	R3	440	208	0,7765289256198347	-0,008097755024782372	NON-HUB	Non-hub connector	spliceosomal snRNP assembly [GO:0000387]	RNA binding [GO:0003723]	spliceosomal complex [GO:0005681]; U1 snRNP [GO:0005685]; U2 snRNP [GO:0005686]; U4/U6 x U5 tri-snRNP complex [GO:0046540]; U4 snRNP [GO:0005687]; U5 snRNP [GO:0005682]
Aspergillus fumigatus	CADAFUAP00000346	Q4WFC8			20.3.2.1.1	20	4	2	R3	170	87	0,7380968858131488	-0,6434920674348267	NON-HUB	Non-hub connector		DNA binding [GO:0003677]
Aspergillus fumigatus	CADAFUAP00001082	Q4WA55			20.3.2.1.1	20	4	2	R2	307	195	0,5965474434742013	-0,07636325966387805	NON-HUB	Peripheral node			integral component of membrane [GO:0016021]
Aspergillus fumigatus	CADAFUAP00001811	Q4WNF5			20.3.2.1.1	20	4	2	R3	360	197	0,7005478395061728	-0,0658608743347864	NON-HUB	Non-hub connector	cellular response to DNA damage stimulus [GO:0006974]; protein polyubiquitination [GO:0000209]	ATP binding [GO:0005524]; helicase activity [GO:0004386]; ubiquitin protein ligase activity [GO:0061630]
Aspergillus fumigatus	CADAFUAP00002744	Q4WE46			20.3.2.1.1	20	4	2	R3	194	89	0,7895366138803274	-0,6329896821057351	NON-HUB	Non-hub connector		DNA binding [GO:0003677]	nucleus [GO:0005634]
Aspergillus fumigatus	CADAFUAP00003343	Q4WIC3			20.3.2.1.1	20	4	2	R4	222	89	0,839278467656846	-0,6329896821057351	NON-HUB	Non-hub kinless node		DNA binding [GO:0003677]
Aspergillus fumigatus	CADAFUAP00003737	Q4WHG0			20.3.2.1.1	20	4	2	R3	223	123	0,6957710792495324	-0,45444913151117716	NON-HUB	Non-hub connector	mRNA processing [GO:0006397]; RNA splicing [GO:0008380]	DNA binding [GO:0003677]	cytoplasm [GO:0005737]; spliceosomal complex [GO:0005681]
Aspergillus fumigatus	CADAFUAP00004111	Q4X0I4			20.3.2.1.1	20	4	2	R2	308	196	0,5950413223140496	-0,07111206699933223	NON-HUB	Peripheral node		ATP binding [GO:0005524]; helicase activity [GO:0004386]
Aspergillus fumigatus	CADAFUAP00005588	Q4WZ55			20.3.2.1.1	20	4	2	R2	307	195	0,5965474434742013	-0,07636325966387805	NON-HUB	Peripheral node
Aspergillus fumigatus	CADAFUAP00005822	Q4WWU2	pathogenicity related	reduced virulence	20.3.2.1.1	20	4	2	R3	170	87	0,7380968858131488	-0,6434920674348267	NON-HUB	Non-hub connector		DNA binding [GO:0003677]
Aspergillus fumigatus	CADAFUAP00006226	Q4WTW4			20.3.2.1.1	20	4	2	R4	567	214	0,8575503360923702	0,023409400962492555	NON-HUB	Non-hub kinless node	ATP-dependent chromatin remodeling [GO:0043044]; positive regulation of transcription by RNA polymerase II [GO:0045944]	ATP binding [GO:0005524]; DNA binding [GO:0003677]; DNA-dependent ATPase activity [GO:0008094]; histone binding [GO:0042393]	nucleus [GO:0005634]
Aspergillus fumigatus	CADAFUAP00006229	Q4WVB2			20.3.2.1.1	20	4	2	R3	190	89	0,7805817174515235	-0,6329896821057351	NON-HUB	Non-hub connector	telomere maintenance via telomere lengthening [GO:0010833]	double-stranded telomeric DNA binding [GO:0003691]; protein homodimerization activity [GO:0042803]	nuclear chromosome, telomeric region [GO:0000784]
Aspergillus fumigatus	CADAFUAP00006235	Q4WV51			20.3.2.1.1	20	4	2	R3	344	207	0,6379039345592212	-0,013348947689328193	NON-HUB	Non-hub connector	spliceosomal complex disassembly [GO:0000390]	ATP binding [GO:0005524]; ATP-dependent 3'-5' RNA helicase activity [GO:0034459]; RNA binding [GO:0003723]	catalytic step 2 spliceosome [GO:0071013]
Aspergillus fumigatus	CADAFUAP00006237	Q4WV83			20.3.2.1.1	20	4	2	R2	308	196	0,5950413223140496	-0,07111206699933223	NON-HUB	Peripheral node	ATP-dependent chromatin remodeling [GO:0043044]; nucleosome positioning [GO:0016584]; positive regulation of transcription by RNA polymerase II [GO:0045944]	ATP binding [GO:0005524]; DNA binding [GO:0003677]; DNA-dependent ATPase activity [GO:0008094]	nucleus [GO:0005634]
Aspergillus fumigatus	CADAFUAP00006930	Q4WRT9			20.3.2.1.1	20	4	2	R3	321	196	0,6271775312739589	-0,07111206699933223	NON-HUB	Non-hub connector		ATP binding [GO:0005524]
Aspergillus fumigatus	CADAFUAP00007408	Q4WTH9			20.3.2.1.1	20	4	2	R2	318	198	0,6123175507297971	-0,060609681670240584	NON-HUB	Peripheral node		ATP binding [GO:0005524]; ATP-dependent 3'-5' RNA helicase activity [GO:0034459]; RNA binding [GO:0003723]	catalytic step 2 spliceosome [GO:0071013]
Aspergillus fumigatus	CADAFUAP00008040	Q4WP02			20.3.2.1.1	20	4	2	R1	1	1	0,0	-1.09509e+16	NON-HUB	Ultra-peripheral node	mRNA processing [GO:0006397]; RNA splicing [GO:0008380]	nucleic acid binding [GO:0003676]	spliceosomal complex [GO:0005681]
Aspergillus fumigatus	CADAFUAP00008721	Q4WJ18			20.3.2.1.1	20	4	2	R3	170	87	0,7380968858131488	-0,6434920674348267	NON-HUB	Non-hub connector		DNA binding [GO:0003677]
Aspergillus fumigatus	CADAFUAP00009090	Q4WL05			20.3.2.1.1	20	4	2	R3	363	198	0,7024793388429753	-0,060609681670240584	NON-HUB	Non-hub connector		ATP binding [GO:0005524]	cytoplasm [GO:0005737]
Aspergillus fumigatus	CADAFUAP00009239	Q4WK99			20.3.2.1.1	20	4	2	R3	170	87	0,7380968858131488	-0,6434920674348267	NON-HUB	Non-hub connector		DNA binding [GO:0003677]	nucleus [GO:0005634]
Aspergillus fumigatus	CADAFUAP00009626	Q4WGM1			20.3.2.1.1	20	4	2	R4	203	89	0,8077847072241501	-0,6329896821057351	NON-HUB	Non-hub kinless node	ATP-dependent chromatin remodeling [GO:0043044]; positive regulation of transcription, DNA-templated [GO:0045893]	DNA binding [GO:0003677]; histone binding [GO:0042393]	SWI/SNF complex [GO:0016514]
Aspergillus fumigatus	CADAFUAP00001109	Q4WAS9			20.3.2.1.2	35	4	2	R3	342	197	0,668197052084402	-0,0658608743347864	NON-HUB	Non-hub connector	ATP-dependent chromatin remodeling [GO:0043044]; chromatin remodeling [GO:0006338]; gene silencing [GO:0016458]; histone exchange [GO:0043486]	ATPase activity [GO:0016887]; ATP binding [GO:0005524]; DNA binding [GO:0003677]; helicase activity [GO:0004386]; histone binding [GO:0042393]	Swr1 complex [GO:0000812]
Aspergillus fumigatus	CADAFUAP00001361	Q4W9T0			20.3.2.1.2	35	4	2	R3	331	197	0,6457772382508373	-0,0658608743347864	NON-HUB	Non-hub connector		ATP binding [GO:0005524]
Aspergillus fumigatus	CADAFUAP00001741	Q4WLJ7			20.3.2.1.2	35	4	2	R3	363	198	0,7024793388429753	-0,060609681670240584	NON-HUB	Non-hub connector		ATP binding [GO:0005524]	cytoplasm [GO:0005737]
Aspergillus fumigatus	CADAFUAP00001989	Q4WLN4			20.3.2.1.2	35	4	2	R2	316	196	0,6152860118570742	-0,07111206699933223	NON-HUB	Peripheral node		ATP binding [GO:0005524]; hydrolase activity, acting on acid anhydrides [GO:0016817]
Aspergillus fumigatus	CADAFUAP00002029	Q4WMS2			20.3.2.1.2	35	4	2	R2	101	81	0,35682776198411914	-0,6749992234221016	NON-HUB	Peripheral node	cytoplasmic translation [GO:0002181]; tRNA methylation [GO:0030488]; tRNA nucleoside ribose methylation [GO:0002128]	tRNA methyltransferase activity [GO:0008175]	cytoplasm [GO:0005737]
Aspergillus fumigatus	CADAFUAP00002068	Q4WMP2			20.3.2.1.2	35	4	2	R2	308	196	0,5950413223140496	-0,07111206699933223	NON-HUB	Peripheral node		ATP binding [GO:0005524]; helicase activity [GO:0004386]	cytoplasm [GO:0005737]
Aspergillus fumigatus	CADAFUAP00003609	Q4WIG0			20.3.2.1.2	35	4	2	R2	162	149	0,15405426002133826	-0,3179181222329858	NON-HUB	Peripheral node	ribosomal small subunit biogenesis [GO:0042274]	RNA binding [GO:0003723]	nucleolus [GO:0005730]
Aspergillus fumigatus	CADAFUAP00003610	Q4WIZ8			20.3.2.1.2	35	4	2	R2	307	195	0,5965474434742013	-0,07636325966387805	NON-HUB	Peripheral node			integral component of membrane [GO:0016021]
Aspergillus fumigatus	CADAFUAP00003871	Q4WHY6			20.3.2.1.2	35	4	2	R2	308	196	0,5950413223140496	-0,07111206699933223	NON-HUB	Peripheral node		ATP binding [GO:0005524]
Aspergillus fumigatus	CADAFUAP00004048	Q4WZ56			20.3.2.1.2	35	4	2	R2	307	195	0,5965474434742013	-0,07636325966387805	NON-HUB	Peripheral node
Aspergillus fumigatus	CADAFUAP00004342	Q4X1M0			20.3.2.1.2	35	4	2	R1	149	149	0,0	-0,3179181222329858	NON-HUB	Ultra-peripheral node		mRNA binding [GO:0003729]; translation initiation factor activity [GO:0003743]	eukaryotic translation initiation factor 4F complex [GO:0016281]
Aspergillus fumigatus	CADAFUAP00004556	Q4X1P6			20.3.2.1.2	35	4	2	R3	322	195	0,6332606766714247	-0,07636325966387805	NON-HUB	Non-hub connector	positive regulation of transcription by RNA polymerase I [GO:0045943]	ATP binding [GO:0005524]; ATP-dependent 3'-5' RNA helicase activity [GO:0034459]; RNA binding [GO:0003723]	nucleolus [GO:0005730]
Aspergillus fumigatus	CADAFUAP00005566	Q4WX67			20.3.2.1.2	35	4	2	R3	328	197	0,6392679208804284	-0,0658608743347864	NON-HUB	Non-hub connector	ATP-dependent chromatin remodeling [GO:0043044]	ATP binding [GO:0005524]; chromatin binding [GO:0003682]; DNA binding [GO:0003677]; DNA-dependent ATPase activity [GO:0008094]; helicase activity [GO:0004386]	nucleus [GO:0005634]
Aspergillus fumigatus	CADAFUAP00005957	Q4WV56			20.3.2.1.2	35	4	2	R3	349	197	0,6813737161435456	-0,0658608743347864	NON-HUB	Non-hub connector		ATP binding [GO:0005524]; helicase activity [GO:0004386]	cytoplasm [GO:0005737]
Aspergillus fumigatus	CADAFUAP00006049	Q4WTZ1			20.3.2.1.2	35	4	2	R2	312	196	0,6053583168967784	-0,07111206699933223	NON-HUB	Peripheral node		ATP binding [GO:0005524]; helicase activity [GO:0004386]
Aspergillus fumigatus	CADAFUAP00006082	Q4WTS5			20.3.2.1.2	35	4	2	R2	111	85	0,41360279198117045	-0,6539944527639183	NON-HUB	Peripheral node	rRNA processing [GO:0006364]		nucleolus [GO:0005730]; preribosome, large subunit precursor [GO:0030687]
Aspergillus fumigatus	CADAFUAP00006145	Q4WV50			20.3.2.1.2	35	4	2	R2	311	195	0,6068589034439265	-0,07636325966387805	NON-HUB	Peripheral node	mitochondrial RNA 3'-end processing [GO:0000965]; RNA catabolic process [GO:0006401]	ATP-dependent RNA helicase activity [GO:0004004]	mitochondrial degradosome [GO:0045025]
Aspergillus fumigatus	CADAFUAP00006193	Q4WVH3			20.3.2.1.2	35	4	2	R2	105	84	0,3599999999999999	-0,6592456454284642	NON-HUB	Peripheral node	enzyme-directed rRNA 2'-O-methylation [GO:0000453]; maturation of 5.8S rRNA from tricistronic rRNA transcript (SSU-rRNA, 5.8S rRNA, LSU-rRNA) [GO:0000466]; maturation of LSU-rRNA from tricistronic rRNA transcript (SSU-rRNA, 5.8S rRNA, LSU-rRNA) [GO:0000463]; rRNA methylation [GO:0031167]	rRNA (guanine) methyltransferase activity [GO:0016435]; rRNA (guanosine-2'-O-)-methyltransferase activity [GO:0070039]; rRNA (uridine-2'-O-)-methyltransferase activity [GO:0008650]	nucleolus [GO:0005730]; preribosome, large subunit precursor [GO:0030687]
Aspergillus fumigatus	CADAFUAP00003999	Q4WZI5			20.3.3.2	27	3	2	R2	134	83	0,6163399420806416	-0,66449683809301	NON-HUB	Peripheral node	histone deacetylation [GO:0016575]; positive regulation of transcription by RNA polymerase II [GO:0045944]	metal ion binding [GO:0046872]	Rpd3S complex [GO:0032221]
Aspergillus fumigatus	CADAFUAP00004424	Q4X0M3			20.3.3.2	27	3	2	R3	472	228	0,7666618787704682	0,09692609826613405	NON-HUB	Non-hub connector		peptidyl-prolyl cis-trans isomerase activity [GO:0003755]; RNA binding [GO:0003723]	ribonucleoprotein complex [GO:1990904]
Aspergillus fumigatus	CADAFUAP00004837	Q4X276			20.3.3.2	27	3	2	R3	472	228	0,7666618787704682	0,09692609826613405	NON-HUB	Non-hub connector	mRNA cis splicing, via spliceosome [GO:0045292]; regulation of alternative mRNA splicing, via spliceosome [GO:0000381]	RNA binding [GO:0003723]	cytoplasm [GO:0005737]; nuclear speck [GO:0016607]; nucleus [GO:0005634]
Aspergillus fumigatus	CADAFUAP00005847	Q4WY73			20.3.3.2	27	3	2	R2	99	79	0,3632282420161208	-0,6855016087511933	NON-HUB	Peripheral node		metal ion binding [GO:0046872]	Set1C/COMPASS complex [GO:0048188]
Aspergillus fumigatus	CADAFUAP00005849	Q4WXN1			20.3.3.2	27	3	2	R3	504	228	0,7953514739229025	0,09692609826613405	NON-HUB	Non-hub connector		RNA binding [GO:0003723]
Aspergillus fumigatus	CADAFUAP00006052	Q4WUL1			20.3.3.2	27	3	2	R2	96	80	0,30555555555555547	-0,6802504160866475	NON-HUB	Peripheral node	negative regulation of chromatin silencing at rDNA [GO:0061188]; negative regulation of chromatin silencing at silent mating-type cassette [GO:0061186]; negative regulation of chromatin silencing at telomere [GO:0031939]	metal ion binding [GO:0046872]; methylated histone binding [GO:0035064]; transcription factor binding [GO:0008134]	Rpd3L complex [GO:0033698]; Rpd3L-Expanded complex [GO:0070210]; Rpd3S complex [GO:0032221]
Aspergillus fumigatus	CADAFUAP00006904	Q4WRM3			20.3.3.2	27	3	2	R3	472	228	0,7666618787704682	0,09692609826613405	NON-HUB	Non-hub connector	3'-UTR-mediated mRNA destabilization [GO:0061158]; mRNA processing [GO:0006397]	mRNA binding [GO:0003729]; RNA binding [GO:0003723]; U1 snRNP binding [GO:1990446]	cytoplasmic stress granule [GO:0010494]; nucleus [GO:0005634]; ribonucleoprotein complex [GO:1990904]
Aspergillus fumigatus	CADAFUAP00007517	Q4WRC8			20.3.3.2	27	3	2	R2	84	79	0,11550453514739234	-0,6855016087511933	NON-HUB	Peripheral node		metal ion binding [GO:0046872]	MLL1 complex [GO:0071339]
Aspergillus fumigatus	CADAFUAP00007692	Q4WT13			20.3.3.2	27	3	2	R3	475	228	0,7696000000000001	0,09692609826613405	NON-HUB	Non-hub connector	mRNA splicing, via spliceosome [GO:0000398]	RNA binding [GO:0003723]	U2 snRNP [GO:0005686]; U2-type spliceosomal complex [GO:0005684]
Aspergillus fumigatus	CADAFUAP00007957	Q4WNJ6			20.3.3.2	27	3	2	R1	16	16	0,0	-101632674661758	NON-HUB	Ultra-peripheral node
Aspergillus fumigatus	CADAFUAP00008114	Q4WQ59			20.3.3.2	27	3	2	R2	95	80	0,29085872576177296	-0,6802504160866475	NON-HUB	Peripheral node	histone acetylation [GO:0016573]	metal ion binding [GO:0046872]; methylated histone binding [GO:0035064]	NuA4 histone acetyltransferase complex [GO:0035267]; nucleus [GO:0005634]; Rpd3L complex [GO:0033698]; Rpd3L-Expanded complex [GO:0070210]
Aspergillus fumigatus	CADAFUAP00008388	Q4WQD1			20.3.3.2	27	3	2	R2	84	79	0,11550453514739234	-0,6855016087511933	NON-HUB	Peripheral node		DNA-directed 5'-3' RNA polymerase activity [GO:0003899]; metal ion binding [GO:0046872]
Aspergillus fumigatus	CADAFUAP00008861	Q4WJE5			20.3.3.2	27	3	2	R2	84	79	0,11550453514739234	-0,6855016087511933	NON-HUB	Peripheral node	positive regulation of histone H3-K27 methylation [GO:0061087]; positive regulation of transcription, DNA-templated [GO:0045893]	DNA-binding transcription factor activity [GO:0003700]; metal ion binding [GO:0046872]; methylated histone binding [GO:0035064]; sequence-specific DNA binding [GO:0043565]
Aspergillus fumigatus	CADAFUAP00009040	Q4WJP7			20.3.3.2	27	3	2	R2	102	81	0,36937716262975784	-0,6749992234221016	NON-HUB	Peripheral node	intracellular signal transduction [GO:0035556]	chromatin binding [GO:0003682]; DNA binding [GO:0003677]; metal ion binding [GO:0046872]
Aspergillus fumigatus	CADAFUAP00009619	Q4WGJ5			20.3.3.2	27	3	2	R2	96	79	0,3228081597222223	-0,6855016087511933	NON-HUB	Peripheral node		metal ion binding [GO:0046872]
Aspergillus fumigatus	CADAFUAP00000699	Q4WCR3			20.3.3.3	21	3	2	R2	114	80	0,507540781779009	-0,6802504160866475	NON-HUB	Peripheral node	protein folding [GO:0006457]; protein peptidyl-prolyl isomerization [GO:0000413]	peptidyl-prolyl cis-trans isomerase activity [GO:0003755]	nucleus [GO:0005634]
Aspergillus fumigatus	CADAFUAP00001177	Q4WAQ9			20.3.3.3	21	3	2	R3	514	238	0,7855985707580735	0,14943802491159225	NON-HUB	Non-hub connector	regulation of phosphorylation of RNA polymerase II C-terminal domain [GO:1901407]	peptidyl-prolyl cis-trans isomerase activity [GO:0003755]; RNA binding [GO:0003723]	nucleus [GO:0005634]
Aspergillus fumigatus	CADAFUAP00001522	Q4W901			20.3.3.3	21	3	2	R2	11	10	0,17355371900826455	-1.04783e+16	NON-HUB	Peripheral node	zinc ion transmembrane transport [GO:0071577]	zinc ion transmembrane transporter activity [GO:0005385]	integral component of membrane [GO:0016021]; plasma membrane [GO:0005886]
Aspergillus fumigatus	CADAFUAP00001854	Q4WMB6			20.3.3.3	21	3	2	R2	114	80	0,507540781779009	-0,6802504160866475	NON-HUB	Peripheral node	protein peptidyl-prolyl isomerization [GO:0000413]	peptidyl-prolyl cis-trans isomerase activity [GO:0003755]
Aspergillus fumigatus	CADAFUAP00002898	Q4WE62			20.3.3.3	21	3	2	R2	115	81	0,5038941398865784	-0,6749992234221016	NON-HUB	Peripheral node	mRNA processing [GO:0006397]; protein folding [GO:0006457]; protein peptidyl-prolyl isomerization [GO:0000413]; RNA splicing [GO:0008380]	peptidyl-prolyl cis-trans isomerase activity [GO:0003755]	cytoplasm [GO:0005737]; spliceosomal complex [GO:0005681]
Aspergillus fumigatus	CADAFUAP00003132	Q4WCL4			20.3.3.3	21	3	2	R2	11	10	0,17355371900826455	-1.04783e+16	NON-HUB	Peripheral node	zinc ion transmembrane transport [GO:0071577]	zinc ion transmembrane transporter activity [GO:0005385]	integral component of membrane [GO:0016021]; plasma membrane [GO:0005886]
Aspergillus fumigatus	CADAFUAP00003193	Q4WCM6			20.3.3.3	21	3	2	R2	114	80	0,507540781779009	-0,6802504160866475	NON-HUB	Peripheral node	protein refolding [GO:0042026]	cyclosporin A binding [GO:0016018]; peptidyl-prolyl cis-trans isomerase activity [GO:0003755]; unfolded protein binding [GO:0051082]	nucleus [GO:0005634]
Aspergillus fumigatus	CADAFUAP00003559	Q4WHY9			20.3.3.3	21	3	2	R2	114	80	0,507540781779009	-0,6802504160866475	NON-HUB	Peripheral node	protein refolding [GO:0042026]	cyclosporin A binding [GO:0016018]; peptidyl-prolyl cis-trans isomerase activity [GO:0003755]; unfolded protein binding [GO:0051082]	mitochondrion [GO:0005739]; nucleus [GO:0005634]
Aspergillus fumigatus	CADAFUAP00003648	Q4WIF3			20.3.3.3	21	3	2	R3	151	80	0,719310556554537	-0,6802504160866475	NON-HUB	Non-hub connector	protein refolding [GO:0042026]	cyclosporin A binding [GO:0016018]; peptidyl-prolyl cis-trans isomerase activity [GO:0003755]; unfolded protein binding [GO:0051082]	cytosol [GO:0005829]
Aspergillus fumigatus	CADAFUAP00003681	Q4WHX5			20.3.3.3	21	3	2	R2	13	10	0,40828402366863903	-1.04783e+16	NON-HUB	Peripheral node	cellular response to pH [GO:0071467]; response to zinc ion [GO:0010043]; zinc ion import across plasma membrane [GO:0071578]; zinc ion transmembrane transport [GO:0071577]; zinc ion transport [GO:0006829]	low-affinity zinc ion transmembrane transporter activity [GO:0000007]; zinc ion transmembrane transporter activity [GO:0005385]	integral component of membrane [GO:0016021]; plasma membrane [GO:0005886]
Aspergillus fumigatus	CADAFUAP00003824	Q4WIL1			20.3.3.3	21	3	2	R2	14	10	0,4897959183673469	-1.04783e+16	NON-HUB	Peripheral node	cellular zinc ion homeostasis [GO:0006882]; zinc ion transmembrane transport [GO:0071577]	zinc ion transmembrane transporter activity [GO:0005385]	cell [GO:0005623]; integral component of membrane [GO:0016021]
Aspergillus fumigatus	CADAFUAP00004130	Q4X1U5			20.3.3.3	21	3	2	R2	12	10	0,30555555555555547	-1.04783e+16	NON-HUB	Peripheral node	zinc ion transmembrane transport [GO:0071577]	zinc ion transmembrane transporter activity [GO:0005385]	fungal-type vacuole membrane [GO:0000329]; integral component of membrane [GO:0016021]
Aspergillus fumigatus	CADAFUAP00004458	Q4X0W6			20.3.3.3	21	3	2	R2	12	10	0,30555555555555547	-1.04783e+16	NON-HUB	Peripheral node		metal ion transmembrane transporter activity [GO:0046873]	integral component of membrane [GO:0016021]
Aspergillus fumigatus	CADAFUAP00005730	Q4WWX5			20.3.3.3	21	3	2	R3	179	84	0,77978215411504	-0,6592456454284642	NON-HUB	Non-hub connector	protein refolding [GO:0042026]	cyclosporin A binding [GO:0016018]; peptidyl-prolyl cis-trans isomerase activity [GO:0003755]; unfolded protein binding [GO:0051082]	mitochondrion [GO:0005739]; nucleus [GO:0005634]
Aspergillus fumigatus	CADAFUAP00006596	Q4WVU5			20.3.3.3	21	3	2	R2	114	80	0,507540781779009	-0,6802504160866475	NON-HUB	Peripheral node	protein folding [GO:0006457]; protein peptidyl-prolyl isomerization [GO:0000413]; protein polyubiquitination [GO:0000209]	peptidyl-prolyl cis-trans isomerase activity [GO:0003755]; ubiquitin-ubiquitin ligase activity [GO:0034450]	nucleus [GO:0005634]
Aspergillus fumigatus	CADAFUAP00006955	Q4WRA3			20.3.3.3	21	3	2	R2	13	10	0,40828402366863903	-1.04783e+16	NON-HUB	Peripheral node	generation of catalytic spliceosome for second transesterification step [GO:0000350]; nuclear retention of unspliced pre-mRNA at the site of transcription [GO:0071048]		U2-type post-spliceosomal complex [GO:0071021]; U4/U6 x U5 tri-snRNP complex [GO:0046540]; U5 snRNP [GO:0005682]
Aspergillus fumigatus	CADAFUAP00007759	Q4WNU4			20.3.3.3	21	3	2	R1	1	1	0,0	-1.09509e+16	NON-HUB	Ultra-peripheral node
Aspergillus fumigatus	CADAFUAP00008354	Q4WP12			20.3.3.3	21	3	2	R2	128	80	0,609375	-0,6802504160866475	NON-HUB	Peripheral node	protein refolding [GO:0042026]	cyclosporin A binding [GO:0016018]; peptidyl-prolyl cis-trans isomerase activity [GO:0003755]; unfolded protein binding [GO:0051082]	endoplasmic reticulum lumen [GO:0005788]
Aspergillus fumigatus	CADAFUAP00008567	Q4WPK3			20.3.3.3	21	3	2	R2	11	10	0,17355371900826455	-1.04783e+16	NON-HUB	Peripheral node	pathogenesis [GO:0009405]; zinc ion homeostasis [GO:0055069]; zinc ion transmembrane transport [GO:0071577]; zinc ion transport [GO:0006829]	zinc ion transmembrane transporter activity [GO:0005385]	integral component of membrane [GO:0016021]; plasma membrane [GO:0005886]
Aspergillus fumigatus	CADAFUAP00008885	Q4WK03		lethal	20.3.3.3	21	3	2	R4	582	243	0,8256722287171856	0,17569398823432136	NON-HUB	Non-hub kinless node	mRNA processing [GO:0006397]; mRNA transport [GO:0051028]; regulation of translation [GO:0006417]	mRNA 3'-UTR binding [GO:0003730]; poly(A) binding [GO:0008143]; poly(U) RNA binding [GO:0008266]; RNA binding [GO:0003723]	cytoplasm [GO:0005737]; cytoplasmic stress granule [GO:0010494]; cytosol [GO:0005829]; nucleus [GO:0005634]; ribonucleoprotein complex [GO:1990904]
Aspergillus fumigatus	CADAFUAP00008982	Q4WKR5			20.3.3.3	21	3	2	R2	16	10	0,609375	-1.04783e+16	NON-HUB	Peripheral node	cellular response to pH [GO:0071467]; response to zinc ion [GO:0010043]; zinc ion import across plasma membrane [GO:0071578]; zinc ion transmembrane transport [GO:0071577]	high-affinity zinc transmembrane transporter activity [GO:0000006]; zinc ion transmembrane transporter activity [GO:0005385]	integral component of membrane [GO:0016021]; plasma membrane [GO:0005886]
Aspergillus fumigatus	CADAFUAP00004421	Q4X0G6			20.3.3.4	2	3	2	R3	484	230	0,7741786763199234	0,1074284835952257	NON-HUB	Non-hub connector	mRNA processing [GO:0006397]; positive regulation of RNA export from nucleus [GO:0046833]	metal ion binding [GO:0046872]; mRNA binding [GO:0003729]	nucleus [GO:0005634]
Aspergillus fumigatus	CADAFUAP00005617	Q4WX39			20.3.3.4	2	3	2	R1	1	1	0,0	-1.09509e+16	NON-HUB	Ultra-peripheral node	mRNA processing [GO:0006397]
Aspergillus fumigatus	CADAFUAP00006668	Q4WUA7			22.2.12	29	2	2	R3	9	5	0,691358024691358	-1.07409e+16	NON-HUB	Non-hub connector
Aspergillus fumigatus	CADAFUAP00005747	Q4WY95			22.2.3.2	10	3	2	R4	189	73	0,8508160465832424	-0,7170087647384682	NON-HUB	Non-hub kinless node	microtubule cytoskeleton organization [GO:0000226]; mitotic cell cycle [GO:0000278]; mitotic cell cycle arrest [GO:0071850]; positive regulation of cytokinesis [GO:0032467]; regulation of exit from mitosis [GO:0007096]	protein serine/threonine phosphatase activity [GO:0004722]; protein tyrosine/serine/threonine phosphatase activity [GO:0008138]; protein tyrosine phosphatase activity [GO:0004725]	cytoplasm [GO:0005737]; mitotic spindle [GO:0072686]; mitotic spindle midzone [GO:1990023]; mitotic spindle pole body [GO:0044732]; nucleolus [GO:0005730]; spindle pole [GO:0000922]; spindle pole body [GO:0005816]
Aspergillus fumigatus	CADAFUAP00004581	Q4X149			22.2.3.6	41	3	2	R3	175	89	0,7413551020408163	-0,6329896821057351	NON-HUB	Non-hub connector		metal ion binding [GO:0046872]
Aspergillus fumigatus	CADAFUAP00007532	A4D9K2			22.2.3.6	41	3	2	R4	50	21	0,8236	-0,9900707832948509	NON-HUB	Non-hub kinless node	chromatin remodeling [GO:0006338]	histone demethylase activity [GO:0032452]; histone demethylase activity (H3-K36 specific) [GO:0051864]; histone demethylase activity (H3-K9 specific) [GO:0032454]; metal ion binding [GO:0046872]	histone methyltransferase complex [GO:0035097]; nucleus [GO:0005634]
Aspergillus fumigatus	CADAFUAP00002019	Q4WMY3			22.8.3	22	2	2	R3	157	89	0,6786482210231652	-0,6329896821057351	NON-HUB	Non-hub connector	transcription by RNA polymerase I [GO:0006360]	DNA binding [GO:0003677]; DNA-directed 5'-3' RNA polymerase activity [GO:0003899]; ribonucleoside binding [GO:0032549]	RNA polymerase I complex [GO:0005736]
Aspergillus fumigatus	CADAFUAP00003309	Q4WID7			22.8.3	22	2	2	R3	5	3	0,64	-1.08459e+16	NON-HUB	Non-hub connector	transcription by RNA polymerase I [GO:0006360]
Aspergillus fumigatus	CADAFUAP00008994	Q4WKH4			22.8.3	22	2	2	R2	133	83	0,6105489287127593	-0,66449683809301	NON-HUB	Peripheral node	transcription by RNA polymerase III [GO:0006383]	DNA binding [GO:0003677]; DNA-directed 5'-3' RNA polymerase activity [GO:0003899]; ribonucleoside binding [GO:0032549]	RNA polymerase III complex [GO:0005666]
Aspergillus fumigatus	CADAFUAP00009181	Q4WJD3			22.8.3	22	2	2	R3	31	18	0,6628511966701353	-1.00582e+16	NON-HUB	Non-hub connector	termination of RNA polymerase III transcription [GO:0006386]; tRNA 3'-trailer cleavage [GO:0042779]	DNA-directed 5'-3' RNA polymerase activity [GO:0003899]; nucleic acid binding [GO:0003676]; zinc ion binding [GO:0008270]	nucleolus [GO:0005730]; RNA polymerase III complex [GO:0005666]
Aspergillus fumigatus	CADAFUAP00000073	Q4WF88						2	R2	5	4	0,3599999999999999	-107934105859213	NON-HUB	Peripheral node	RNA processing [GO:0006396]	ribonuclease III activity [GO:0004525]
Aspergillus fumigatus	CADAFUAP00000337	Q4WFE5						2	R1	26	26	0,0	-0,9638148199721218	NON-HUB	Ultra-peripheral node
Aspergillus fumigatus	CADAFUAP00000392	Q4WEY4						2	R2	33	27	0,3305785123966941	-0,958563627307576	NON-HUB	Peripheral node	glutaminyl-tRNAGln biosynthesis via transamidation [GO:0070681]; mitochondrial translation [GO:0032543]	amidase activity [GO:0004040]; ATP binding [GO:0005524]; glutaminyl-tRNA synthase (glutamine-hydrolyzing) activity [GO:0050567]	glutamyl-tRNA(Gln) amidotransferase complex [GO:0030956]; mitochondrion [GO:0005739]
Aspergillus fumigatus	CADAFUAP00000447	Q4WD68						2	R2	55	39	0,49719008264462805	-0,8955493153330262	NON-HUB	Peripheral node		ATP binding [GO:0005524]; hydrolase activity [GO:0016787]; proton-exporting ATPase activity, phosphorylative mechanism [GO:0008553]; sodium-exporting ATPase activity, phosphorylative mechanism [GO:0008554]	integral component of membrane [GO:0016021]
Aspergillus fumigatus	CADAFUAP00000502	Q4WCW2						2	R3	431	205	0,7737684443989858	-0,023851333018419834	NON-HUB	Non-hub connector	mRNA processing [GO:0006397]; mRNA transport [GO:0051028]; RNA splicing [GO:0008380]	ATP binding [GO:0005524]; helicase activity [GO:0004386]; RNA binding [GO:0003723]	spliceosomal complex [GO:0005681]
Aspergillus fumigatus	CADAFUAP00000566	Q4WDM3						2	R2	90	73	0,3420987654320987	-0,7170087647384682	NON-HUB	Peripheral node		ligase activity [GO:0016874]; zinc ion binding [GO:0008270]
Aspergillus fumigatus	CADAFUAP00000576	Q4WD94						2	R2	25	24	0,07840000000000003	-0,9743172053012135	NON-HUB	Peripheral node	endocytosis [GO:0006897]; phospholipid translocation [GO:0045332]; retrograde vesicle-mediated transport, Golgi to endoplasmic reticulum [GO:0006890]	ATPase-coupled phospholipid transporter activity [GO:0004012]; ATP binding [GO:0005524]; hydrolase activity [GO:0016787]; magnesium ion binding [GO:0000287]	endosome [GO:0005768]; integral component of membrane [GO:0016021]; plasma membrane [GO:0005886]; trans-Golgi network [GO:0005802]
Aspergillus fumigatus	CADAFUAP00000617	Q4WDK0						2	R1	26	26	0,0	-0,9638148199721218	NON-HUB	Ultra-peripheral node
Aspergillus fumigatus	CADAFUAP00000636	Q4WDD1						2	R3	451	208	0,7872970142722996	-0,008097755024782372	NON-HUB	Non-hub connector	maturation of SSU-rRNA from tricistronic rRNA transcript (SSU-rRNA, 5.8S rRNA, LSU-rRNA) [GO:0000462]	ATP binding [GO:0005524]; ATP-dependent 3'-5' RNA helicase activity [GO:0034459]; RNA binding [GO:0003723]	nucleolus [GO:0005730]; nucleus [GO:0005634]
Aspergillus fumigatus	CADAFUAP00000675	Q4WDD0						2	R2	4	3	0,4375	-1.08459e+16	NON-HUB	Peripheral node	mRNA processing [GO:0006397]; RNA splicing [GO:0008380]		cytoplasm [GO:0005737]; spliceosomal complex [GO:0005681]
Aspergillus fumigatus	CADAFUAP00000732	Q4WD73						2	R2	6	4	0,5555555555555556	-107934105859213	NON-HUB	Peripheral node		methyltransferase activity [GO:0008168]
Aspergillus fumigatus	CADAFUAP00000741	Q4WDL7						2	R3	495	235	0,7746148352208958	0,1336844469179548	NON-HUB	Non-hub connector		RNA binding [GO:0003723]	ribonucleoprotein complex [GO:1990904]
Aspergillus fumigatus	CADAFUAP00000753	Q4WDL2						2	R2	106	81	0,41607333570665705	-0,6749992234221016	NON-HUB	Peripheral node	mRNA cis splicing, via spliceosome [GO:0045292]; mRNA transport [GO:0051028]; nuclear-transcribed mRNA catabolic process, nonsense-mediated decay [GO:0000184]	RNA cap binding [GO:0000339]	mRNA cap binding complex [GO:0005845]; nuclear cap binding complex [GO:0005846]; nucleus [GO:0005634]
Aspergillus fumigatus	CADAFUAP00000991	Q4WAV6						2	R2	52	42	0,3476331360946745	-0,8797957373393887	NON-HUB	Peripheral node	aspartyl-tRNA aminoacylation [GO:0006422]	aspartate-tRNA ligase activity [GO:0004815]; ATP binding [GO:0005524]; RNA binding [GO:0003723]	aminoacyl-tRNA synthetase multienzyme complex [GO:0017101]; cytosol [GO:0005829]
Aspergillus fumigatus	CADAFUAP00001001	Q4WB70						2	R1	1	1	0,0	-1.09509e+16	NON-HUB	Ultra-peripheral node	phospholipid homeostasis [GO:0055091]	transferase activity, transferring amino-acyl groups [GO:0016755]
Aspergillus fumigatus	CADAFUAP00001063	Q4WAL1						2	R1	26	26	0,0	-0,9638148199721218	NON-HUB	Ultra-peripheral node
Aspergillus fumigatus	CADAFUAP00001079	Q4WAN4						2	R3	162	84	0,7311385459533608	-0,6592456454284642	NON-HUB	Non-hub connector	transcription by RNA polymerase II [GO:0006366]	DNA binding [GO:0003677]; DNA-directed 5'-3' RNA polymerase activity [GO:0003899]; ribonucleoside binding [GO:0032549]	RNA polymerase II, core complex [GO:0005665]
Aspergillus fumigatus	CADAFUAP00001088	Q4WAR1						2	R1	46	45	0,04300567107750475	-0,8640421593457512	NON-HUB	Ultra-peripheral node	positive regulation of cytoplasmic translation [GO:2000767]	mRNA binding [GO:0003729]; single-stranded RNA binding [GO:0003727]; translation regulator activity [GO:0045182]; zinc ion binding [GO:0008270]	cytoplasm [GO:0005737]
Aspergillus fumigatus	CADAFUAP00001190	Q4WAR5						2	R3	483	229	0,7752101470708006	0,10217729093067987	NON-HUB	Non-hub connector		RNA binding [GO:0003723]	nucleus [GO:0005634]; ribonucleoprotein complex [GO:1990904]
Aspergillus fumigatus	CADAFUAP00001238	Q4WAJ0						2	R2	139	89	0,5900315718648104	-0,6329896821057351	NON-HUB	Peripheral node		RNA 7-methylguanosine cap binding [GO:0000340]; translation initiation factor activity [GO:0003743]	eukaryotic translation initiation factor 4F complex [GO:0016281]
Aspergillus fumigatus	CADAFUAP00001254	Q4WAE6						2	R1	40	39	0,04937500000000006	-0,8955493153330262	NON-HUB	Ultra-peripheral node	cellular calcium ion homeostasis [GO:0006874]	ATPase-coupled calcium transmembrane transporter activity [GO:0005388]; ATP binding [GO:0005524]; hydrolase activity [GO:0016787]	cell [GO:0005623]; integral component of membrane [GO:0016021]
Aspergillus fumigatus	CADAFUAP00001324	Q4W9R1						2	R3	13	7	0,7100591715976332	-1.06359e+16	NON-HUB	Non-hub connector	histidine biosynthetic process [GO:0000105]	histidinol-phosphatase activity [GO:0004401]
Aspergillus fumigatus	CADAFUAP00001327	Q4WA08						2	R3	422	205	0,7640158576851374	-0,023851333018419834	NON-HUB	Non-hub connector	DNA dealkylation involved in DNA repair [GO:0006307]	ATP binding [GO:0005524]; ATP-dependent 3'-5' DNA helicase activity [GO:0043140]; ATP-dependent helicase activity [GO:0008026]; nucleic acid binding [GO:0003676]	nucleus [GO:0005634]
Aspergillus fumigatus	CADAFUAP00001360	Q4W9Z9						2	R2	80	70	0,234375	-0,7327623427321057	NON-HUB	Peripheral node	mRNA splicing, via spliceosome [GO:0000398]		cytoplasm [GO:0005737]; RES complex [GO:0070274]; U2-type spliceosomal complex [GO:0005684]
Aspergillus fumigatus	CADAFUAP00001443	Q4W9V0						2	R3	495	234	0,7765289256198347	0,12843325425340898	NON-HUB	Non-hub connector	mRNA splicing, via spliceosome [GO:0000398]	pre-mRNA binding [GO:0036002]; U6 snRNA binding [GO:0017070]	Prp19 complex [GO:0000974]; U2-type catalytic step 1 spliceosome [GO:0071006]; U2-type catalytic step 2 spliceosome [GO:0071007]
Aspergillus fumigatus	CADAFUAP00001462	Q4WA22						2	R2	310	197	0,5961602497398544	-0,0658608743347864	NON-HUB	Peripheral node	defense response to virus [GO:0051607]; production of siRNA involved in RNA interference [GO:0030422]; regulation of defense response to virus [GO:0050688]	ATP binding [GO:0005524]; helicase activity [GO:0004386]; metal ion binding [GO:0046872]; ribonuclease III activity [GO:0004525]; RNA binding [GO:0003723]	cytoplasm [GO:0005737]; nucleus [GO:0005634]; RISC complex [GO:0016442]
Aspergillus fumigatus	CADAFUAP00001582	Q4WMT1						2	R3	508	230	0,79501209002418	0,1074284835952257	NON-HUB	Non-hub connector	protein ubiquitination [GO:0016567]	RNA binding [GO:0003723]; ubiquitin-protein transferase activity [GO:0004842]	CCR4-NOT complex [GO:0030014]
Aspergillus fumigatus	CADAFUAP00001673	Q4WMR6						2	R2	32	24	0,4375	-0,9743172053012135	NON-HUB	Peripheral node	mRNA cis splicing, via spliceosome [GO:0045292]; mRNA splicing, via spliceosome [GO:0000398]	RNA binding [GO:0003723]	U1 snRNP [GO:0005685]; U2-type prespliceosome [GO:0071004]
Aspergillus fumigatus	CADAFUAP00001677	Q4WLU4						2	R3	472	228	0,7666618787704682	0,09692609826613405	NON-HUB	Non-hub connector	nuclear mRNA surveillance [GO:0071028]; poly(A)+ mRNA export from nucleus [GO:0016973]; regulation of mRNA stability involved in response to oxidative stress [GO:2000815]	mRNA binding [GO:0003729]	cytoplasm [GO:0005737]; nucleus [GO:0005634]; post-mRNA release spliceosomal complex [GO:0071014]; ribonucleoprotein complex [GO:1990904]
Aspergillus fumigatus	CADAFUAP00001684	Q4WM07						2	R4	56	20	0,8724489795918368	-0,9953219759593968	NON-HUB	Non-hub kinless node	'de novo' IMP biosynthetic process [GO:0006189]	formyltetrahydrofolate deformylase activity [GO:0008864]; hydroxymethyl-, formyl- and related transferase activity [GO:0016742]
Aspergillus fumigatus	CADAFUAP00001744	Q4WN47						2	R2	144	125	0,24647955246913578	-0,4439467461820855	NON-HUB	Peripheral node	lysyl-tRNA aminoacylation [GO:0006430]	ATP binding [GO:0005524]; lysine-tRNA ligase activity [GO:0004824]; tRNA binding [GO:0000049]	cytosol [GO:0005829]
Aspergillus fumigatus	CADAFUAP00001748	Q8NJM2						2	R3	456	206	0,7959179747614651	-0,018600140353874015	NON-HUB	Non-hub connector	rRNA processing [GO:0006364]	ATP binding [GO:0005524]; ATP-dependent RNA helicase activity [GO:0004004]; RNA binding [GO:0003723]	nucleolus [GO:0005730]
Aspergillus fumigatus	CADAFUAP00001761	Q4WNG1						2	R3	473	229	0,7656048165414407	0,10217729093067987	NON-HUB	Non-hub connector	mRNA splicing, via spliceosome [GO:0000398]	U1 snRNA binding [GO:0030619]	U1 snRNP [GO:0005685]
Aspergillus fumigatus	CADAFUAP00001799	Q4WM63						2	R3	472	228	0,7666618787704682	0,09692609826613405	NON-HUB	Non-hub connector		mRNA 3'-UTR binding [GO:0003730]; poly(A) binding [GO:0008143]; poly(U) RNA binding [GO:0008266]; RNA binding [GO:0003723]	cytoplasm [GO:0005737]; cytosol [GO:0005829]; nucleus [GO:0005634]; ribonucleoprotein complex [GO:1990904]
Aspergillus fumigatus	CADAFUAP00001860	Q4WN12						2	R1	67	67	0,0	-0,7485159207257431	NON-HUB	Ultra-peripheral node		dioxygenase activity [GO:0051213]; ferrous iron binding [GO:0008198]	mitochondrion [GO:0005739]; nuclear euchromatin [GO:0005719]
Aspergillus fumigatus	CADAFUAP00001895	Q4WN56						2	R4	5	2	0,84	-1.08984e+16	NON-HUB	Non-hub kinless node			nucleus [GO:0005634]
Aspergillus fumigatus	CADAFUAP00001898	Q4WMR4						2	R2	87	79	0,17545250363324083	-0,6855016087511933	NON-HUB	Peripheral node	negative regulation of transcription by RNA polymerase II [GO:0000122]; positive regulation of RNA polymerase II transcriptional preinitiation complex assembly [GO:0045899]; regulation of mRNA 3'-end processing [GO:0031440]; transcription antitermination [GO:0031564]	metal ion binding [GO:0046872]; RNA polymerase II complex recruiting activity [GO:0001139]; RNA polymerase II regulatory region DNA binding [GO:0001012]
Aspergillus fumigatus	CADAFUAP00001934	Q4WM23						2	R3	472	228	0,7666618787704682	0,09692609826613405	NON-HUB	Non-hub connector	nuclear-transcribed mRNA catabolic process, nonsense-mediated decay [GO:0000184]; positive regulation of translation [GO:0045727]	mRNA binding [GO:0003729]	cytoplasm [GO:0005737]; nucleolus [GO:0005730]
Aspergillus fumigatus	CADAFUAP00001954	Q4WN11						2	R1	26	26	0,0	-0,9638148199721218	NON-HUB	Ultra-peripheral node
Aspergillus fumigatus	CADAFUAP00002037	Q4WMU4						2	R2	3	2	0,5555555555555556	-1.08984e+16	NON-HUB	Peripheral node
Aspergillus fumigatus	CADAFUAP00002038	Q4WL87						2	R1	26	26	0,0	-0,9638148199721218	NON-HUB	Ultra-peripheral node		hydrolase activity [GO:0016787]
Aspergillus fumigatus	CADAFUAP00002109	Q4WL99						2	R2	28	18	0,586734693877551	-1.00582e+16	NON-HUB	Peripheral node	nuclear retention of pre-mRNA at the site of transcription [GO:0071033]; poly(A)+ mRNA export from nucleus [GO:0016973]; posttranscriptional tethering of RNA polymerase II gene DNA at nuclear periphery [GO:0000973]; transcription elongation from RNA polymerase II promoter [GO:0006368]	double-stranded DNA binding [GO:0003690]; RNA binding [GO:0003723]	transcription export complex 2 [GO:0070390]
Aspergillus fumigatus	CADAFUAP00002139	Q4WLL7						2	R3	384	180	0,7802734375	-0,15513114963206537	NON-HUB	Non-hub connector	RNA catabolic process [GO:0006401]	ATP binding [GO:0005524]; ATP-dependent RNA helicase activity [GO:0004004]; nucleic acid binding [GO:0003676]
Aspergillus fumigatus	CADAFUAP00002151	Q4WND5						2	R1	40	39	0,04937500000000006	-0,8955493153330262	NON-HUB	Ultra-peripheral node	calcium ion transmembrane transport [GO:0070588]; cellular calcium ion homeostasis [GO:0006874]	ATPase-coupled calcium transmembrane transporter activity [GO:0005388]; ATP binding [GO:0005524]; hydrolase activity [GO:0016787]; proton-exporting ATPase activity, phosphorylative mechanism [GO:0008553]	integral component of membrane [GO:0016021]; sarcoplasmic reticulum membrane [GO:0033017]
Aspergillus fumigatus	CADAFUAP00002209	A4D9R1						2	R2	84	79	0,11550453514739234	-0,6855016087511933	NON-HUB	Peripheral node		metal ion binding [GO:0046872]
Aspergillus fumigatus	CADAFUAP00002236	Q4WM60						2	R4	478	205	0,8160702718789937	-0,023851333018419834	NON-HUB	Non-hub kinless node	rRNA processing [GO:0006364]	ATP binding [GO:0005524]; helicase activity [GO:0004386]; RNA binding [GO:0003723]	nucleolus [GO:0005730]
Aspergillus fumigatus	CADAFUAP00002281	Q4WMR3		lethal				2	R3	29	15	0,7324613555291319	-1.02158e+16	NON-HUB	Non-hub connector	mRNA splice site selection [GO:0006376]	mRNA binding [GO:0003729]	U1 snRNP [GO:0005685]; U2-type prespliceosome [GO:0071004]
Aspergillus fumigatus	CADAFUAP00002286	Q4WMX0						2	R1	63	63	0,0	-0,7695206913839264	NON-HUB	Ultra-peripheral node	exon-exon junction complex disassembly [GO:1903259]	RNA binding [GO:0003723]	cytoplasm [GO:0005737]; exon-exon junction complex [GO:0035145]
Aspergillus fumigatus	CADAFUAP00002290	Q4WN07						2	R3	472	228	0,7666618787704682	0,09692609826613405	NON-HUB	Non-hub connector		RNA binding [GO:0003723]	nucleus [GO:0005634]
Aspergillus fumigatus	CADAFUAP00002333	Q4WMS3		lethal				2	R4	469	205	0,808943403603366	-0,023851333018419834	NON-HUB	Non-hub kinless node	rRNA processing [GO:0006364]	ATP binding [GO:0005524]; helicase activity [GO:0004386]; RNA binding [GO:0003723]	nucleolus [GO:0005730]
Aspergillus fumigatus	CADAFUAP00002369	Q4W960						2	R1	26	26	0,0	-0,9638148199721218	NON-HUB	Ultra-peripheral node
Aspergillus fumigatus	CADAFUAP00002544	Q4WEB5						2	R2	30	22	0,4622222222222223	-0,9848195906303051	NON-HUB	Peripheral node	mRNA splicing, via spliceosome [GO:0000398]	metal ion binding [GO:0046872]; RNA binding [GO:0003723]	spliceosomal complex [GO:0005681]
Aspergillus fumigatus	CADAFUAP00002555	Q4WEL5						2	R2	85	80	0,11418685121107264	-0,6802504160866475	NON-HUB	Peripheral node	chromatin remodeling [GO:0006338]	DNA binding [GO:0003677]; histone demethylase activity [GO:0032452]; histone demethylase activity (H3-trimethyl-K4 specific) [GO:0034647]; metal ion binding [GO:0046872]	histone methyltransferase complex [GO:0035097]; nucleus [GO:0005634]
Aspergillus fumigatus	CADAFUAP00002610	Q4WDZ7						2	R1	26	26	0,0	-0,9638148199721218	NON-HUB	Ultra-peripheral node
Aspergillus fumigatus	CADAFUAP00002629	Q4WEW4						2	R2	34	24	0,5017301038062283	-0,9743172053012135	NON-HUB	Peripheral node	mRNA splicing, via spliceosome [GO:0000398]		catalytic step 2 spliceosome [GO:0071013]; U2 snRNP [GO:0005686]
Aspergillus fumigatus	CADAFUAP00002676	Q4WE89						2	R4	513	228	0,8024691358024691	0,09692609826613405	NON-HUB	Non-hub kinless node		metal ion binding [GO:0046872]; RNA binding [GO:0003723]
Aspergillus fumigatus	CADAFUAP00002697	Q4WED1						2	R3	38	17	0,7998614958448753	-1.01108e+16	NON-HUB	Non-hub connector
Aspergillus fumigatus	CADAFUAP00002704	Q4WDU9						2	R1	40	39	0,04937500000000006	-0,8955493153330262	NON-HUB	Ultra-peripheral node	ATP hydrolysis coupled proton transport [GO:0015991]; cellular potassium ion homeostasis [GO:0030007]; cellular sodium ion homeostasis [GO:0006883]; potassium ion import across plasma membrane [GO:1990573]; sodium ion export across plasma membrane [GO:0036376]	ATP binding [GO:0005524]; hydrolase activity [GO:0016787]; potassium:proton exchanging ATPase activity [GO:0008900]; sodium:potassium-exchanging ATPase activity [GO:0005391]	cell [GO:0005623]; integral component of membrane [GO:0016021]
Aspergillus fumigatus	CADAFUAP00002752	Q4WES2						2	R2	69	63	0,16635160680529315	-0,7695206913839264	NON-HUB	Peripheral node	tRNA-type intron splice site recognition and cleavage [GO:0000379]	lyase activity [GO:0016829]; nucleic acid binding [GO:0003676]; tRNA-intron endonuclease activity [GO:0000213]	tRNA-intron endonuclease complex [GO:0000214]
Aspergillus fumigatus	CADAFUAP00002789	Q4WEM6						2	R1	40	39	0,04937500000000006	-0,8955493153330262	NON-HUB	Ultra-peripheral node	proton export across plasma membrane [GO:0120029]; proton transmembrane transport [GO:1902600]; regulation of intracellular pH [GO:0051453]	ATP binding [GO:0005524]; proton-exporting ATPase activity, phosphorylative mechanism [GO:0008553]	integral component of membrane [GO:0016021]; plasma membrane [GO:0005886]
Aspergillus fumigatus	CADAFUAP00002817	Q4WET8						2	R3	501	228	0,7928932554053569	0,09692609826613405	NON-HUB	Non-hub connector	protein deubiquitination [GO:0016579]; ribophagy [GO:0034517]	mRNA binding [GO:0003729]	cytosol [GO:0005829]; ribonucleoprotein complex [GO:1990904]; Ubp3-Bre5 deubiquitination complex [GO:1990861]
Aspergillus fumigatus	CADAFUAP00002836	Q4WEH7						2	R3	33	16	0,7649219467401285	-101632674661758	NON-HUB	Non-hub connector	mRNA splicing, via spliceosome [GO:0000398]		spliceosomal complex [GO:0005681]
Aspergillus fumigatus	CADAFUAP00002843	Q4WE67						2	R3	504	228	0,7953514739229025	0,09692609826613405	NON-HUB	Non-hub connector	nuclear mRNA surveillance [GO:0071028]; poly(A)+ mRNA export from nucleus [GO:0016973]; regulation of mRNA stability involved in response to oxidative stress [GO:2000815]	mRNA binding [GO:0003729]	cytoplasm [GO:0005737]; nucleus [GO:0005634]; post-mRNA release spliceosomal complex [GO:0071014]; ribonucleoprotein complex [GO:1990904]
Aspergillus fumigatus	CADAFUAP00002869	Q4WEU6						2	R3	492	229	0,783358946394342	0,10217729093067987	NON-HUB	Non-hub connector		RNA binding [GO:0003723]
Aspergillus fumigatus	CADAFUAP00002872	Q4WE76						2	R1	62	62	0,0	-0,7747718840484723	NON-HUB	Ultra-peripheral node	mRNA polyadenylation [GO:0006378]; mRNA processing [GO:0006397]	AU-rich element binding [GO:0017091]; mRNA binding [GO:0003729]	mRNA cleavage factor complex [GO:0005849]
Aspergillus fumigatus	CADAFUAP00002884	Q4WEJ0						2	R1	86	84	0,04597079502433754	-0,6592456454284642	NON-HUB	Ultra-peripheral node		RNA 7-methylguanosine cap binding [GO:0000340]; translation initiation factor activity [GO:0003743]	eukaryotic translation initiation factor 4F complex [GO:0016281]
Aspergillus fumigatus	CADAFUAP00002887	Q4WDS3						2	R1	26	26	0,0	-0,9638148199721218	NON-HUB	Ultra-peripheral node		amidase activity [GO:0004040]; indoleacetamide hydrolase activity [GO:0043864]
Aspergillus fumigatus	CADAFUAP00002918	Q4WEK4						2	R2	102	80	0,3848519800076894	-0,6802504160866475	NON-HUB	Peripheral node	nucleotide-excision repair, DNA incision [GO:0033683]; protein phosphorylation [GO:0006468]; response to UV [GO:0009411]; transcription by RNA polymerase II [GO:0006366]; transcription initiation from RNA polymerase II promoter [GO:0006367]	3'-5' DNA helicase activity [GO:0043138]; ATP binding [GO:0005524]; ATP-dependent DNA helicase activity [GO:0004003]; DNA binding [GO:0003677]; transcription factor binding [GO:0008134]	nucleotide-excision repair factor 3 complex [GO:0000112]; transcriptional preinitiation complex [GO:0097550]; transcription factor TFIIH holo complex [GO:0005675]
Aspergillus fumigatus	CADAFUAP00002945	Q4WEB4						2	R3	411	205	0,7512150650303988	-0,023851333018419834	NON-HUB	Non-hub connector	rRNA processing [GO:0006364]	ATP binding [GO:0005524]; helicase activity [GO:0004386]; RNA binding [GO:0003723]	nucleolus [GO:0005730]
Aspergillus fumigatus	CADAFUAP00003102	Q4WCE2						2	R3	455	227	0,7510976935152759	0,09167490560158822	NON-HUB	Non-hub connector	mRNA splicing, via spliceosome [GO:0000398]; spliceosome conformational change to release U4 (or U4atac) and U1 (or U11) [GO:0000388]	ATP binding [GO:0005524]; ATP-dependent helicase activity [GO:0008026]; ATP-dependent RNA helicase activity [GO:0004004]; nucleic acid binding [GO:0003676]	catalytic step 2 spliceosome [GO:0071013]; nucleus [GO:0005634]; post-mRNA release spliceosomal complex [GO:0071014]; spliceosomal complex [GO:0005681]; U4/U6 x U5 tri-snRNP complex [GO:0046540]; U5 snRNP [GO:0005682]
Aspergillus fumigatus	CADAFUAP00003170	Q4WCH4						2	R3	6	3	0,75	-1.08459e+16	NON-HUB	Non-hub connector	histone deacetylation [GO:0016575]; negative regulation of transcription by RNA polymerase II [GO:0000122]	histone deacetylase binding [GO:0042826]	Sin3-type complex [GO:0070822]
Aspergillus fumigatus	CADAFUAP00003194	Q4WC97						2	R1	26	26	0,0	-0,9638148199721218	NON-HUB	Ultra-peripheral node		ligase activity [GO:0016874]
Aspergillus fumigatus	CADAFUAP00003284	Q4WC94						2	R3	472	228	0,7666618787704682	0,09692609826613405	NON-HUB	Non-hub connector		RNA binding [GO:0003723]	integral component of membrane [GO:0016021]; ribonucleoprotein complex [GO:1990904]
Aspergillus fumigatus	CADAFUAP00003298	Q4WHY7						2	R2	45	31	0,5254320987654322	-0,9375588566493928	NON-HUB	Peripheral node	nuclear mRNA surveillance [GO:0071028]; nuclear-transcribed mRNA catabolic process, exonucleolytic, 3'-5' [GO:0034427]; polyadenylation-dependent snoRNA 3'-end processing [GO:0071051]; rRNA catabolic process [GO:0016075]; U4 snRNA 3'-end processing [GO:0034475]	endonuclease activity [GO:0004519]	cytoplasmic exosome (RNase complex) [GO:0000177]; nuclear exosome (RNase complex) [GO:0000176]; nucleolus [GO:0005730]
Aspergillus fumigatus	CADAFUAP00003306	Q4WI99						2	R2	134	124	0,14368456226331028	-0,44919793884663134	NON-HUB	Peripheral node	aspartyl-tRNA aminoacylation [GO:0006422]	aspartate-tRNA ligase activity [GO:0004815]; ATP binding [GO:0005524]; RNA binding [GO:0003723]	aminoacyl-tRNA synthetase multienzyme complex [GO:0017101]; cytosol [GO:0005829]
Aspergillus fumigatus	CADAFUAP00003323	Q4WI32						2	R3	472	228	0,7666618787704682	0,09692609826613405	NON-HUB	Non-hub connector	nuclear-transcribed mRNA catabolic process, nonsense-mediated decay [GO:0000184]; regulation of alternative mRNA splicing, via spliceosome [GO:0000381]; RNA processing [GO:0006396]	mRNA binding [GO:0003729]	cytoplasm [GO:0005737]; exon-exon junction complex [GO:0035145]
Aspergillus fumigatus	CADAFUAP00003337	Q4WI80						2	R2	116	113	0,05105529131985731	-0,5069610581566354	NON-HUB	Peripheral node		RNA binding [GO:0003723]
Aspergillus fumigatus	CADAFUAP00003347	Q4WI23						2	R1	1	1	0,0	-1.09509e+16	NON-HUB	Ultra-peripheral node		zinc ion binding [GO:0008270]
Aspergillus fumigatus	CADAFUAP00003365	Q4WHE7						2	R3	479	228	0,7734319498258811	0,09692609826613405	NON-HUB	Non-hub connector	mRNA splicing, via spliceosome [GO:0000398]	RNA binding [GO:0003723]	cytoplasmic stress granule [GO:0010494]
Aspergillus fumigatus	CADAFUAP00003379	Q4WHF3						2	R4	656	232	0,8749256395002974	0,11793086892431734	NON-HUB	Non-hub kinless node	nuclear-transcribed mRNA catabolic process, deadenylation-dependent decay [GO:0000288]	mRNA binding [GO:0003729]	cytoplasm [GO:0005737]
Aspergillus fumigatus	CADAFUAP00003410	Q4WI92						2	R2	65	41	0,6021301775147929	-0,8850469300039345	NON-HUB	Peripheral node	DNA topological change [GO:0006265]	DNA binding [GO:0003677]; DNA topoisomerase activity [GO:0003916]; DNA topoisomerase type I activity [GO:0003917]	nucleus [GO:0005634]
Aspergillus fumigatus	CADAFUAP00003450	Q4WH82						2	R2	144	90	0,609375	-0,6277384894411893	NON-HUB	Peripheral node	DNA-dependent DNA replication [GO:0006261]; DNA repair [GO:0006281]; DNA unwinding involved in DNA replication [GO:0006268]; double-strand break repair via homologous recombination [GO:0000724]; meiotic cell cycle [GO:0051321]; nucleotide-excision repair [GO:0006289]; telomere maintenance [GO:0000723]; telomere maintenance via telomerase [GO:0007004]	damaged DNA binding [GO:0003684]; metal ion binding [GO:0046872]; sequence-specific DNA binding [GO:0043565]; single-stranded DNA binding [GO:0003697]; single-stranded telomeric DNA binding [GO:0043047]	DNA replication factor A complex [GO:0005662]; nuclear chromosome, telomeric region [GO:0000784]
Aspergillus fumigatus	CADAFUAP00003457	Q4WHB7						2	R2	90	80	0,2098765432098766	-0,6802504160866475	NON-HUB	Peripheral node		DNA-binding transcription factor activity, RNA polymerase II-specific [GO:0000981]; histone demethylase activity (H3-K36 specific) [GO:0051864]; zinc ion binding [GO:0008270]	nucleus [GO:0005634]
Aspergillus fumigatus	CADAFUAP00003475	Q4WI55						2	R2	151	117	0,39963159510547785	-0,4859562874984521	NON-HUB	Peripheral node	intein-mediated protein splicing [GO:0016539]; spliceosomal tri-snRNP complex assembly [GO:0000244]	DNA binding [GO:0003677]; endonuclease activity [GO:0004519]; pre-mRNA intronic binding [GO:0097157]; second spliceosomal transesterification activity [GO:0000386]; U1 snRNA binding [GO:0030619]; U2 snRNA binding [GO:0030620]; U5 snRNA binding [GO:0030623]; U6 snRNA binding [GO:0017070]	catalytic step 2 spliceosome [GO:0071013]; U5 snRNP [GO:0005682]
Aspergillus fumigatus	CADAFUAP00003498	Q4WIM5						2	R1	40	39	0,04937500000000006	-0,8955493153330262	NON-HUB	Ultra-peripheral node		ATP binding [GO:0005524]; hydrolase activity [GO:0016787]; proton-exporting ATPase activity, phosphorylative mechanism [GO:0008553]; sodium-exporting ATPase activity, phosphorylative mechanism [GO:0008554]	integral component of membrane [GO:0016021]
Aspergillus fumigatus	CADAFUAP00003502	Q4WHB8						2	R3	475	231	0,7634969529085873	0,11267967625977152	NON-HUB	Non-hub connector		nucleic acid binding [GO:0003676]
Aspergillus fumigatus	CADAFUAP00003520	Q4WI82						2	R2	84	66	0,38265306122448983	-0,753767113390289	NON-HUB	Peripheral node		protein tyrosine/serine/threonine phosphatase activity [GO:0008138]; protein tyrosine phosphatase activity [GO:0004725]
Aspergillus fumigatus	CADAFUAP00003572	Q4WHL8						2	R2	116	113	0,05105529131985731	-0,5069610581566354	NON-HUB	Peripheral node		RNA binding [GO:0003723]
Aspergillus fumigatus	CADAFUAP00003596	Q4WIW6						2	R1	26	26	0,0	-0,9638148199721218	NON-HUB	Ultra-peripheral node		amidase activity [GO:0004040]
Aspergillus fumigatus	CADAFUAP00003649	Q4WHC8						2	R3	65	39	0,64	-0,8955493153330262	NON-HUB	Non-hub connector	calcium ion transmembrane transport [GO:0070588]; calcium ion transport [GO:0006816]; cellular calcium ion homeostasis [GO:0006874]; fungal-type cell wall organization [GO:0031505]	ATPase-coupled calcium transmembrane transporter activity [GO:0005388]; ATPase-coupled manganese transmembrane transporter activity [GO:0015410]; ATP binding [GO:0005524]; hydrolase activity [GO:0016787]; proton-exporting ATPase activity, phosphorylative mechanism [GO:0008553]	Golgi membrane [GO:0000139]; integral component of membrane [GO:0016021]
Aspergillus fumigatus	CADAFUAP00003703	Q4WHA5						2	R3	472	228	0,7666618787704682	0,09692609826613405	NON-HUB	Non-hub connector		mRNA binding [GO:0003729]; RNA binding [GO:0003723]	nucleoplasm [GO:0005654]; ribonucleoprotein complex [GO:1990904]
Aspergillus fumigatus	CADAFUAP00003710	Q4WHE9						2	R2	191	130	0,536745155012198	-0,4176907828593564	NON-HUB	Peripheral node	asparaginyl-tRNA aminoacylation [GO:0006421]	asparagine-tRNA ligase activity [GO:0004816]; ATP binding [GO:0005524]; nucleic acid binding [GO:0003676]
Aspergillus fumigatus	CADAFUAP00003712	Q4WIN6						2	R3	418	205	0,7594778049953068	-0,023851333018419834	NON-HUB	Non-hub connector	mRNA transport [GO:0051028]; protein transport [GO:0015031]	ATP binding [GO:0005524]; helicase activity [GO:0004386]; RNA binding [GO:0003723]	cytoplasm [GO:0005737]; nuclear membrane [GO:0031965]; nuclear pore [GO:0005643]
Aspergillus fumigatus	CADAFUAP00003714	Q4WHP1						2	R2	155	115	0,4495317377731529	-0,49645867282754375	NON-HUB	Peripheral node		RNA binding [GO:0003723]
Aspergillus fumigatus	CADAFUAP00003763	Q4WH83						2	R3	431	205	0,7737684443989858	-0,023851333018419834	NON-HUB	Non-hub connector	rRNA processing [GO:0006364]	ATP binding [GO:0005524]; helicase activity [GO:0004386]; RNA binding [GO:0003723]	nucleolus [GO:0005730]
Aspergillus fumigatus	CADAFUAP00003778	Q4WIH6						2	R3	477	228	0,7715280249990111	0,09692609826613405	NON-HUB	Non-hub connector	RNA processing [GO:0006396]	mRNA binding [GO:0003729]; RNA binding [GO:0003723]	ribonucleoprotein complex [GO:1990904]
Aspergillus fumigatus	CADAFUAP00003799	Q4WHL6						2	R3	424	206	0,7639506941972232	-0,018600140353874015	NON-HUB	Non-hub connector	DNA duplex unwinding [GO:0032508]; DNA recombination [GO:0006310]; DNA repair [GO:0006281]; DNA unwinding involved in DNA replication [GO:0006268]; double-strand break repair via homologous recombination [GO:0000724]	ATP binding [GO:0005524]; ATP-dependent 3'-5' DNA helicase activity [GO:0043140]; four-way junction helicase activity [GO:0009378]; nucleic acid binding [GO:0003676]	chromosome [GO:0005694]; cytoplasm [GO:0005737]; nucleus [GO:0005634]
Aspergillus fumigatus	CADAFUAP00003903	Q4X1Q9						2	R3	490	228	0,7834902124114953	0,09692609826613405	NON-HUB	Non-hub connector	pre-mRNA cleavage required for polyadenylation [GO:0098789]	mRNA binding [GO:0003729]; RNA binding [GO:0003723]	mRNA cleavage and polyadenylation specificity factor complex [GO:0005847]
Aspergillus fumigatus	CADAFUAP00003935	Q4X1T4						2	R3	69	41	0,6469229153539173	-0,8850469300039345	NON-HUB	Non-hub connector	endocytic recycling [GO:0032456]; intracellular protein transport [GO:0006886]; phospholipid translocation [GO:0045332]; post-Golgi vesicle-mediated transport [GO:0006892]	ATPase-coupled phospholipid transporter activity [GO:0004012]; ATP binding [GO:0005524]; hydrolase activity [GO:0016787]; magnesium ion binding [GO:0000287]	integral component of membrane [GO:0016021]; plasma membrane [GO:0005886]; trans-Golgi network [GO:0005802]
Aspergillus fumigatus	CADAFUAP00003948	Q4X223						2	R3	411	205	0,7512150650303988	-0,023851333018419834	NON-HUB	Non-hub connector		ATP binding [GO:0005524]; ATP-dependent 3'-5' RNA helicase activity [GO:0034459]; RNA binding [GO:0003723]
Aspergillus fumigatus	CADAFUAP00003966	Q4X0C2						2	R4	459	205	0,8005278121899934	-0,023851333018419834	NON-HUB	Non-hub kinless node	rRNA processing [GO:0006364]	ATP binding [GO:0005524]; helicase activity [GO:0004386]; RNA binding [GO:0003723]	nucleolus [GO:0005730]
Aspergillus fumigatus	CADAFUAP00004158	Q4WZH9						2	R2	113	79	0,511238154906414	-0,6855016087511933	NON-HUB	Peripheral node		metal ion binding [GO:0046872]
Aspergillus fumigatus	CADAFUAP00004159	Q4X1Q7						2	R2	311	198	0,5946692031720102	-0,060609681670240584	NON-HUB	Peripheral node		ATP binding [GO:0005524]; helicase activity [GO:0004386]; methyltransferase activity [GO:0008168]
Aspergillus fumigatus	CADAFUAP00004181	Q4X1T2						2	R2	5	4	0,3599999999999999	-107934105859213	NON-HUB	Peripheral node	mRNA cis splicing, via spliceosome [GO:0045292]	RNA binding [GO:0003723]	catalytic step 2 spliceosome [GO:0071013]
Aspergillus fumigatus	CADAFUAP00004183	Q4X188						2	R3	419	205	0,7606245122777838	-0,023851333018419834	NON-HUB	Non-hub connector		ATP binding [GO:0005524]; helicase activity [GO:0004386]; nucleic acid binding [GO:0003676]
Aspergillus fumigatus	CADAFUAP00004230	Q4WZM7						2	R3	483	228	0,7771690906986612	0,09692609826613405	NON-HUB	Non-hub connector	cytoplasmic translation [GO:0002181]; eukaryotic translation initiation factor 4F complex assembly [GO:0097010]; formation of translation preinitiation complex [GO:0001731]	ribosomal small subunit binding [GO:0043024]; RNA strand annealing activity [GO:0033592]; RNA strand-exchange activity [GO:0034057]; translation initiation factor activity [GO:0003743]	polysome [GO:0005844]
Aspergillus fumigatus	CADAFUAP00004236	Q4X1H0						2	R3	438	207	0,7766466504034528	-0,013348947689328193	NON-HUB	Non-hub connector	nuclear-transcribed mRNA catabolic process, 3'-5' exonucleolytic nonsense-mediated decay [GO:0070478]; RNA catabolic process [GO:0006401]	ATP binding [GO:0005524]; ATP-dependent RNA helicase activity [GO:0004004]; RNA binding [GO:0003723]	Ski complex [GO:0055087]
Aspergillus fumigatus	CADAFUAP00004280	Q4X1D7						2	R3	29	14	0,7669441141498217	-1.02683e+16	NON-HUB	Non-hub connector	mRNA processing [GO:0006397]; RNA splicing [GO:0008380]		spliceosomal complex [GO:0005681]
Aspergillus fumigatus	CADAFUAP00004289	Q4X1J7						2	R3	472	228	0,7666618787704682	0,09692609826613405	NON-HUB	Non-hub connector		nucleic acid binding [GO:0003676]
Aspergillus fumigatus	CADAFUAP00004308	Q4X195						2	R3	444	205	0,7868222952682412	-0,023851333018419834	NON-HUB	Non-hub connector	nuclear-transcribed mRNA catabolic process, nonsense-mediated decay [GO:0000184]; rRNA processing [GO:0006364]	ATP binding [GO:0005524]; helicase activity [GO:0004386]; RNA binding [GO:0003723]	cytoplasm [GO:0005737]; nucleus [GO:0005634]
Aspergillus fumigatus	CADAFUAP00004339	Q4X050						2	R1	1	1	0,0	-1.09509e+16	NON-HUB	Ultra-peripheral node		nucleic acid binding [GO:0003676]	kinetochore [GO:0000776]
Aspergillus fumigatus	CADAFUAP00004355	Q4X054						2	R1	1	1	0,0	-1.09509e+16	NON-HUB	Ultra-peripheral node	cap-dependent translational initiation [GO:0002191]; formation of cytoplasmic translation initiation complex [GO:0001732]; translational initiation [GO:0006413]	mRNA cap binding [GO:0098808]; translation initiation factor activity [GO:0003743]	eukaryotic 43S preinitiation complex [GO:0016282]; eukaryotic 48S preinitiation complex [GO:0033290]; eukaryotic translation initiation factor 3 complex [GO:0005852]
Aspergillus fumigatus	CADAFUAP00004388	Q4X1T3						2	R3	61	31	0,7417360924482665	-0,9375588566493928	NON-HUB	Non-hub connector	exonucleolytic catabolism of deadenylated mRNA [GO:0043928]; exonucleolytic trimming to generate mature 3'-end of 5.8S rRNA from tricistronic rRNA transcript (SSU-rRNA, 5.8S rRNA, LSU-rRNA) [GO:0000467]; nuclear mRNA surveillance [GO:0071028]; nuclear polyadenylation-dependent mRNA catabolic process [GO:0071042]; nuclear polyadenylation-dependent rRNA catabolic process [GO:0071035]; nuclear polya…	AU-rich element binding [GO:0017091]; endonuclease activity [GO:0004519]	cytoplasmic exosome (RNase complex) [GO:0000177]; nuclear exosome (RNase complex) [GO:0000176]
Aspergillus fumigatus	CADAFUAP00004594	Q4X0H1						2	R2	123	113	0,15599180382047717	-0,5069610581566354	NON-HUB	Peripheral node		RNA binding [GO:0003723]
Aspergillus fumigatus	CADAFUAP00004662	Q4X247						2	R3	411	205	0,7512150650303988	-0,023851333018419834	NON-HUB	Non-hub connector		ATP binding [GO:0005524]; ATP-dependent 3'-5' RNA helicase activity [GO:0034459]; RNA binding [GO:0003723]	spliceosomal complex [GO:0005681]
Aspergillus fumigatus	CADAFUAP00004690	Q4WZS0						2	R3	47	28	0,6450882752376641	-0,9533124346430302	NON-HUB	Non-hub connector	nuclear mRNA surveillance [GO:0071028]; nuclear-transcribed mRNA catabolic process, exonucleolytic, 3'-5' [GO:0034427]; polyadenylation-dependent snoRNA 3'-end processing [GO:0071051]; rRNA catabolic process [GO:0016075]; U4 snRNA 3'-end processing [GO:0034475]		cytoplasmic exosome (RNase complex) [GO:0000177]; nuclear exosome (RNase complex) [GO:0000176]; nucleolus [GO:0005730]
Aspergillus fumigatus	CADAFUAP00004718	Q4X1W2						2	R3	489	231	0,7768451955286235	0,11267967625977152	NON-HUB	Non-hub connector	mRNA cis splicing, via spliceosome [GO:0045292]; mRNA splicing, via spliceosome [GO:0000398]	RNA cap binding [GO:0000339]	nuclear cap binding complex [GO:0005846]; nucleus [GO:0005634]
Aspergillus fumigatus	CADAFUAP00004784	Q4X0D8						2	R1	73	72	0,02720960780634274	-0,7222599574030141	NON-HUB	Ultra-peripheral node
Aspergillus fumigatus	CADAFUAP00004789	Q4X1I3		lethal				2	R3	507	228	0,7977661846573999	0,09692609826613405	NON-HUB	Non-hub connector	formation of cytoplasmic translation initiation complex [GO:0001732]	translation initiation factor activity [GO:0003743]	eukaryotic 43S preinitiation complex [GO:0016282]; eukaryotic 48S preinitiation complex [GO:0033290]; eukaryotic translation initiation factor 3 complex [GO:0005852]
Aspergillus fumigatus	CADAFUAP00004790	Q4X1C7						2	R1	1	1	0,0	-1.09509e+16	NON-HUB	Ultra-peripheral node	spliceosomal tri-snRNP complex assembly [GO:0000244]
Aspergillus fumigatus	CADAFUAP00004795	Q4WZQ4						2	R3	439	205	0,7819386574374355	-0,023851333018419834	NON-HUB	Non-hub connector		ATP binding [GO:0005524]; ATP-dependent 3'-5' RNA helicase activity [GO:0034459]; RNA binding [GO:0003723]
Aspergillus fumigatus	CADAFUAP00004829	Q4X0K8						2	R2	48	30	0,609375	-0,9428100493139385	NON-HUB	Peripheral node	exonucleolytic catabolism of deadenylated mRNA [GO:0043928]; exonucleolytic trimming to generate mature 3'-end of 5.8S rRNA from tricistronic rRNA transcript (SSU-rRNA, 5.8S rRNA, LSU-rRNA) [GO:0000467]; nuclear mRNA surveillance [GO:0071028]; nuclear polyadenylation-dependent mRNA catabolic process [GO:0071042]; nuclear polyadenylation-dependent rRNA catabolic process [GO:0071035]; nuclear polya…	AU-rich element binding [GO:0017091]; hydrolase activity [GO:0016787]	cytoplasmic exosome (RNase complex) [GO:0000177]; nuclear exosome (RNase complex) [GO:0000176]
Aspergillus fumigatus	CADAFUAP00004855	Q4X1X0						2	R3	420	205	0,7617630385487528	-0,023851333018419834	NON-HUB	Non-hub connector		ATP binding [GO:0005524]; helicase activity [GO:0004386]; RNA binding [GO:0003723]	mitochondrion [GO:0005739]
Aspergillus fumigatus	CADAFUAP00004884	Q4X1G7						2	R3	472	228	0,7666618787704682	0,09692609826613405	NON-HUB	Non-hub connector		RNA binding [GO:0003723]
Aspergillus fumigatus	CADAFUAP00004923	Q4WYE4	pathogenicity related	reduced virulence				2	R2	45	39	0,24888888888888883	-0,8955493153330262	NON-HUB	Peripheral node		ATP binding [GO:0005524]; copper-exporting ATPase activity [GO:0004008]; copper ion binding [GO:0005507]; copper-transporting ATPase activity [GO:0043682]; hydrolase activity [GO:0016787]	integral component of membrane [GO:0016021]
Aspergillus fumigatus	CADAFUAP00004957	Q4WX45						2	R4	4	1	0,9375	-1.09509e+16	NON-HUB	Non-hub kinless node	cellular copper ion homeostasis [GO:0006878]	copper ion transmembrane transporter activity [GO:0005375]	integral component of membrane [GO:0016021]; plasma membrane [GO:0005886]
Aspergillus fumigatus	CADAFUAP00005000	Q4WWH1						2	R4	527	229	0,811179243075084	0,10217729093067987	NON-HUB	Non-hub kinless node	ribosomal small subunit biogenesis [GO:0042274]	rRNA binding [GO:0019843]	90S preribosome [GO:0030686]; nucleolus [GO:0005730]
Aspergillus fumigatus	CADAFUAP00005006	Q4WXW1						2	R4	470	205	0,8097555454956994	-0,023851333018419834	NON-HUB	Non-hub kinless node	rRNA processing [GO:0006364]	ATP binding [GO:0005524]; helicase activity [GO:0004386]; RNA binding [GO:0003723]	nucleolus [GO:0005730]
Aspergillus fumigatus	CADAFUAP00005024	Q4WYP6						2	R2	48	39	0,33984375	-0,8955493153330262	NON-HUB	Peripheral node	cation transport [GO:0006812]; cellular calcium ion homeostasis [GO:0006874]	ATPase activity [GO:0016887]; ATP binding [GO:0005524]; metal ion binding [GO:0046872]	cell [GO:0005623]; integral component of membrane [GO:0016021]
Aspergillus fumigatus	CADAFUAP00005065	Q4WY16						2	R2	32	26	0,33984375	-0,9638148199721218	NON-HUB	Peripheral node	glutaminyl-tRNAGln biosynthesis via transamidation [GO:0070681]; mitochondrial translation [GO:0032543]	ATP binding [GO:0005524]; glutaminyl-tRNA synthase (glutamine-hydrolyzing) activity [GO:0050567]	glutamyl-tRNA(Gln) amidotransferase complex [GO:0030956]; mitochondrion [GO:0005739]
Aspergillus fumigatus	CADAFUAP00005073	Q4WXJ9						2	R3	487	228	0,7808145246638473	0,09692609826613405	NON-HUB	Non-hub connector		RNA binding [GO:0003723]
Aspergillus fumigatus	CADAFUAP00005081	Q4WWH0						2	R1	81	81	0,0	-0,6749992234221016	NON-HUB	Ultra-peripheral node
Aspergillus fumigatus	CADAFUAP00005094	Q4WXA3						2	R4	148	66	0,8011322132943755	-0,753767113390289	NON-HUB	Non-hub kinless node	regulation of protein export from nucleus [GO:0046825]	nuclear export signal receptor activity [GO:0005049]	cytoplasm [GO:0005737]; nucleus [GO:0005634]; RNA nuclear export complex [GO:0042565]
Aspergillus fumigatus	CADAFUAP00005127	Q4WY35						2	R3	8	4	0,75	-107934105859213	NON-HUB	Non-hub connector
Aspergillus fumigatus	CADAFUAP00005178	Q4WXA5						2	R1	1	1	0,0	-1.09509e+16	NON-HUB	Ultra-peripheral node		nucleotide binding [GO:0000166]	RecQ helicase-Topo III complex [GO:0031422]
Aspergillus fumigatus	CADAFUAP00005227	Q4WWL6						2	R4	527	229	0,811179243075084	0,10217729093067987	NON-HUB	Non-hub kinless node	ribosomal small subunit biogenesis [GO:0042274]	rRNA binding [GO:0019843]	90S preribosome [GO:0030686]; nucleolus [GO:0005730]
Aspergillus fumigatus	CADAFUAP00005290	Q4WWX9						2	R3	504	228	0,7953514739229025	0,09692609826613405	NON-HUB	Non-hub connector		metal ion binding [GO:0046872]; RNA binding [GO:0003723]
Aspergillus fumigatus	CADAFUAP00005291	Q4WYJ7						2	R3	436	205	0,77892748926858	-0,023851333018419834	NON-HUB	Non-hub connector	rRNA processing [GO:0006364]	ATP binding [GO:0005524]; helicase activity [GO:0004386]; RNA binding [GO:0003723]	nucleolus [GO:0005730]
Aspergillus fumigatus	CADAFUAP00005326	Q4WY10						2	R2	90	67	0,44580246913580246	-0,7485159207257431	NON-HUB	Peripheral node	regulation of transcription by RNA polymerase II [GO:0006357]	transcription regulatory region DNA binding [GO:0044212]	nucleus [GO:0005634]; SWI/SNF complex [GO:0016514]
Aspergillus fumigatus	CADAFUAP00005359	Q4WWP0						2	R2	36	24	0,5555555555555556	-0,9743172053012135	NON-HUB	Peripheral node	dephosphorylation [GO:0016311]; L-serine biosynthetic process [GO:0006564]	magnesium ion binding [GO:0000287]; phosphatase activity [GO:0016791]; phosphoserine phosphatase activity [GO:0004647]	cytoplasm [GO:0005737]
Aspergillus fumigatus	CADAFUAP00005377	Q4WXI5						2	R2	54	42	0,3950617283950617	-0,8797957373393887	NON-HUB	Peripheral node	tRNA aminoacylation for protein translation [GO:0006418]	asparagine-tRNA ligase activity [GO:0004816]; ATP binding [GO:0005524]
Aspergillus fumigatus	CADAFUAP00005383	Q4WWK8						2	R3	472	228	0,7666618787704682	0,09692609826613405	NON-HUB	Non-hub connector		RNA binding [GO:0003723]
Aspergillus fumigatus	CADAFUAP00005429	Q4WY97						2	R4	29	12	0,8287752675386445	-1.03733e+16	NON-HUB	Non-hub kinless node	cellular response to oxidative stress [GO:0034599]	glutathione peroxidase activity [GO:0004602]; peroxidase activity [GO:0004601]	cytosol [GO:0005829]; mitochondrion [GO:0005739]
Aspergillus fumigatus	CADAFUAP00005433	Q4WWD3						2	R4	464	207	0,8009763302615933	-0,013348947689328193	NON-HUB	Non-hub kinless node	mRNA processing [GO:0006397]; mRNA transport [GO:0051028]; regulation of translation [GO:0006417]	ATP binding [GO:0005524]; helicase activity [GO:0004386]; RNA binding [GO:0003723]	P-body [GO:0000932]
Aspergillus fumigatus	CADAFUAP00005499	Q4WXI4						2	R3	472	228	0,7666618787704682	0,09692609826613405	NON-HUB	Non-hub connector	rRNA processing [GO:0006364]	nuclear localization sequence binding [GO:0008139]; RNA binding [GO:0003723]	nucleolus [GO:0005730]; ribonucleoprotein complex [GO:1990904]
Aspergillus fumigatus	CADAFUAP00005501	Q4WXR8						2	R2	94	65	0,521842462652784	-0,7590183060548348	NON-HUB	Peripheral node	nucleocytoplasmic transport [GO:0006913]; protein import into nucleus [GO:0006606]		nuclear pore central transport channel [GO:0044613]
Aspergillus fumigatus	CADAFUAP00005527	A4D9D7						2	R3	411	205	0,7512150650303988	-0,023851333018419834	NON-HUB	Non-hub connector		ATP binding [GO:0005524]; helicase activity [GO:0004386]; nucleic acid binding [GO:0003676]
Aspergillus fumigatus	CADAFUAP00005564	Q4WXV6						2	R2	126	119	0,10802469135802473	-0,47545390216936045	NON-HUB	Peripheral node	mRNA splicing, via spliceosome [GO:0000398]	pre-mRNA branch point binding [GO:0045131]; RNA binding [GO:0003723]; zinc ion binding [GO:0008270]	nucleus [GO:0005634]; spliceosomal complex [GO:0005681]
Aspergillus fumigatus	CADAFUAP00005612	Q4WX01						2	R3	472	228	0,7666618787704682	0,09692609826613405	NON-HUB	Non-hub connector	rRNA processing [GO:0006364]	nuclear localization sequence binding [GO:0008139]; RNA binding [GO:0003723]	nucleolus [GO:0005730]; ribonucleoprotein complex [GO:1990904]
Aspergillus fumigatus	CADAFUAP00005663	Q4WXU1						2	R2	38	37	0,051939058171745045	-0,9060517006621178	NON-HUB	Peripheral node	cellular calcium ion homeostasis [GO:0006874]	ATPase-coupled calcium transmembrane transporter activity [GO:0005388]; ATP binding [GO:0005524]; hydrolase activity [GO:0016787]	cell [GO:0005623]; integral component of membrane [GO:0016021]
Aspergillus fumigatus	CADAFUAP00005682	Q4WWS4						2	R3	472	228	0,7666618787704682	0,09692609826613405	NON-HUB	Non-hub connector		RNA binding [GO:0003723]
Aspergillus fumigatus	CADAFUAP00005683	Q4WX43						2	R4	485	208	0,8160739717291955	-0,008097755024782372	NON-HUB	Non-hub kinless node		ATP binding [GO:0005524]; helicase activity [GO:0004386]; translation initiation factor activity [GO:0003743]	cytoplasm [GO:0005737]
Aspergillus fumigatus	CADAFUAP00005767	Q4WZ40						2	R1	26	26	0,0	-0,9638148199721218	NON-HUB	Ultra-peripheral node		hydrolase activity [GO:0016787]
Aspergillus fumigatus	CADAFUAP00005791	Q4WXL0						2	R2	120	86	0,48638888888888887	-0,6487432600993726	NON-HUB	Peripheral node	exonucleolytic trimming to generate mature 3'-end of 5.8S rRNA from tricistronic rRNA transcript (SSU-rRNA, 5.8S rRNA, LSU-rRNA) [GO:0000467]; histone mRNA catabolic process [GO:0071044]; nuclear polyadenylation-dependent antisense transcript catabolic process [GO:0071040]; nuclear polyadenylation-dependent CUT catabolic process [GO:0071039]; nuclear polyadenylation-dependent rRNA catabolic proce…	3'-5'-exoribonuclease activity [GO:0000175]; nucleotide binding [GO:0000166]; single-stranded RNA binding [GO:0003727]	nuclear exosome (RNase complex) [GO:0000176]; nucleolus [GO:0005730]
Aspergillus fumigatus	CADAFUAP00005802	Q4WWF4						2	R2	5	4	0,3599999999999999	-107934105859213	NON-HUB	Peripheral node
Aspergillus fumigatus	CADAFUAP00005840	Q4WWV4						2	R4	493	205	0,8270924792942986	-0,023851333018419834	NON-HUB	Non-hub kinless node		ATP binding [GO:0005524]; helicase activity [GO:0004386]; nucleic acid binding [GO:0003676]
Aspergillus fumigatus	CADAFUAP00005842	Q4WXR7						2	R1	1	1	0,0	-1.09509e+16	NON-HUB	Ultra-peripheral node	RNA processing [GO:0006396]	RNA binding [GO:0003723]
Aspergillus fumigatus	CADAFUAP00005852	Q4WX84						2	R3	489	228	0,7826037863675712	0,09692609826613405	NON-HUB	Non-hub connector		RNA binding [GO:0003723]	ribonucleoprotein complex [GO:1990904]
Aspergillus fumigatus	CADAFUAP00005858	Q4WWZ4						2	R1	40	39	0,04937500000000006	-0,8955493153330262	NON-HUB	Ultra-peripheral node	proton export across plasma membrane [GO:0120029]; proton transmembrane transport [GO:1902600]; regulation of intracellular pH [GO:0051453]	ATP binding [GO:0005524]; hydrolase activity [GO:0016787]; proton-exporting ATPase activity, phosphorylative mechanism [GO:0008553]	integral component of membrane [GO:0016021]; plasma membrane [GO:0005886]
Aspergillus fumigatus	CADAFUAP00005876	Q4WYI4						2	R1	1	1	0,0	-1.09509e+16	NON-HUB	Ultra-peripheral node
Aspergillus fumigatus	CADAFUAP00005885	Q4WWM9						2	R2	31	20	0,5837669094693028	-0,9953219759593968	NON-HUB	Peripheral node	RNA processing [GO:0006396]	RNA binding [GO:0003723]	catalytic step 2 spliceosome [GO:0071013]; U2 snRNP [GO:0005686]; U2-type prespliceosome [GO:0071004]
Aspergillus fumigatus	CADAFUAP00005918	Q4WVV8						2	R3	500	232	0,784704	0,11793086892431734	NON-HUB	Non-hub connector	mRNA splicing, via spliceosome [GO:0000398]	mRNA binding [GO:0003729]; U1 snRNA binding [GO:0030619]	U1 snRNP [GO:0005685]
Aspergillus fumigatus	CADAFUAP00005933	Q4WUJ6						2	R2	12	8	0,5555555555555556	-1.05834e+16	NON-HUB	Peripheral node	generation of catalytic spliceosome for second transesterification step [GO:0000350]; mRNA 3'-splice site recognition [GO:0000389]		catalytic step 2 spliceosome [GO:0071013]; cytoplasm [GO:0005737]; post-mRNA release spliceosomal complex [GO:0071014]; post-spliceosomal complex [GO:0071020]; Prp19 complex [GO:0000974]
Aspergillus fumigatus	CADAFUAP00005938	Q4WUE1						2	R2	83	79	0,09406299898388748	-0,6855016087511933	NON-HUB	Peripheral node	posttranslational protein targeting to endoplasmic reticulum membrane [GO:0006620]; SRP-dependent cotranslational protein targeting to membrane, translocation [GO:0006616]	protein transmembrane transporter activity [GO:0008320]; signal sequence binding [GO:0005048]	endoplasmic reticulum [GO:0005783]; endoplasmic reticulum membrane [GO:0005789]; integral component of membrane [GO:0016021]; Sec61 translocon complex [GO:0005784]
Aspergillus fumigatus	CADAFUAP00005972	Q4WUG1						2	R3	486	229	0,7779767650595268	0,10217729093067987	NON-HUB	Non-hub connector	mRNA splicing, via spliceosome [GO:0000398]	U1 snRNA binding [GO:0030619]	U1 snRNP [GO:0005685]
Aspergillus fumigatus	CADAFUAP00005985	Q4WV20						2	R1	26	26	0,0	-0,9638148199721218	NON-HUB	Ultra-peripheral node		fibrinogen binding [GO:0070051]; hydrolase activity [GO:0016787]	integral component of membrane [GO:0016021]
Aspergillus fumigatus	CADAFUAP00006006	Q4WVE3						2	R2	310	197	0,5961602497398544	-0,0658608743347864	NON-HUB	Peripheral node	defense response to virus [GO:0051607]; production of siRNA involved in RNA interference [GO:0030422]; regulation of defense response to virus [GO:0050688]	ATP binding [GO:0005524]; DNA binding [GO:0003677]; helicase activity [GO:0004386]; metal ion binding [GO:0046872]; ribonuclease III activity [GO:0004525]; RNA binding [GO:0003723]	cytoplasm [GO:0005737]; nucleus [GO:0005634]; RISC complex [GO:0016442]
Aspergillus fumigatus	CADAFUAP00006062	Q4WU07						2	R3	512	248	0,765380859375	0,20194995155705048	NON-HUB	Non-hub connector	cell cycle [GO:0007049]; mRNA cis splicing, via spliceosome [GO:0045292]; positive regulation of cell cycle [GO:0045787]; positive regulation of RNA splicing [GO:0033120]; spliceosomal snRNP assembly [GO:0000387]	metal ion binding [GO:0046872]; pre-mRNA binding [GO:0036002]; U6 snRNA binding [GO:0017070]	Prp19 complex [GO:0000974]; U2-type catalytic step 1 spliceosome [GO:0071006]; U2-type catalytic step 2 spliceosome [GO:0071007]
Aspergillus fumigatus	CADAFUAP00006103							2	R3	126	66	0,7256235827664399	-0,753767113390289	NON-HUB	Non-hub connector
Aspergillus fumigatus	CADAFUAP00006121	Q4WTW8						2	R1	1	1	0,0	-1.09509e+16	NON-HUB	Ultra-peripheral node
Aspergillus fumigatus	CADAFUAP00006175	Q4WVF4						2	R4	37	15	0,8356464572680788	-1.02158e+16	NON-HUB	Non-hub kinless node	generation of catalytic spliceosome for first transesterification step [GO:0000349]; mRNA splicing, via spliceosome [GO:0000398]		catalytic step 2 spliceosome [GO:0071013]; post-mRNA release spliceosomal complex [GO:0071014]; Prp19 complex [GO:0000974]; U2-type catalytic step 2 spliceosome [GO:0071007]
Aspergillus fumigatus	CADAFUAP00006179	Q4WUA2						2	R2	87	72	0,3151010701545779	-0,7222599574030141	NON-HUB	Peripheral node	cellular response to gamma radiation [GO:0071480]; cellular response to X-ray [GO:0071481]; double-strand break repair via nonhomologous end joining [GO:0006303]; telomere maintenance [GO:0000723]	ATP-dependent DNA helicase activity [GO:0004003]; damaged DNA binding [GO:0003684]; telomeric DNA binding [GO:0042162]	Ku70:Ku80 complex [GO:0043564]; nuclear chromosome, telomeric region [GO:0000784]
Aspergillus fumigatus	CADAFUAP00006313	Q4WUP0						2	R1	26	26	0,0	-0,9638148199721218	NON-HUB	Ultra-peripheral node		amidase activity [GO:0004040]; indoleacetamide hydrolase activity [GO:0043864]
Aspergillus fumigatus	CADAFUAP00006332	Q4WVF6						2	R3	472	228	0,7666618787704682	0,09692609826613405	NON-HUB	Non-hub connector	mRNA splicing, via spliceosome [GO:0000398]	U1 snRNA binding [GO:0030619]	U1 snRNP [GO:0005685]
Aspergillus fumigatus	CADAFUAP00006339	Q4WV45						2	R2	125	97	0,39782399999999996	-0,5909801407893686	NON-HUB	Peripheral node	cytoplasmic mRNA processing body assembly [GO:0033962]; deadenylation-dependent decapping of nuclear-transcribed mRNA [GO:0000290]	RNA binding [GO:0003723]	P-body [GO:0000932]
Aspergillus fumigatus	CADAFUAP00006355	Q4WUF9						2	R3	472	228	0,7666618787704682	0,09692609826613405	NON-HUB	Non-hub connector		RNA binding [GO:0003723]
Aspergillus fumigatus	CADAFUAP00006417	Q4WTN6						2	R2	43	39	0,17739318550567884	-0,8955493153330262	NON-HUB	Peripheral node	cation transport [GO:0006812]; cellular calcium ion homeostasis [GO:0006874]	ATPase activity [GO:0016887]; ATP binding [GO:0005524]; metal ion binding [GO:0046872]	cell [GO:0005623]; integral component of membrane [GO:0016021]
Aspergillus fumigatus	CADAFUAP00006449	Q4WTV7						2	R3	355	197	0,6920531640547509	-0,0658608743347864	NON-HUB	Non-hub connector	ATP-dependent chromatin remodeling [GO:0043044]; chromatin remodeling [GO:0006338]; DNA duplex unwinding [GO:0032508]; DNA repair [GO:0006281]; nucleosome mobilization [GO:0042766]; regulation of transcription from RNA polymerase II promoter in response to stress [GO:0043618]; transcription, DNA-templated [GO:0006351]	ATPase activity [GO:0016887]; ATP binding [GO:0005524]; DNA binding [GO:0003677]; histone binding [GO:0042393]	Ino80 complex [GO:0031011]
Aspergillus fumigatus	CADAFUAP00006450	Q4WV66						2	R2	32	23	0,4833984375	-0,9795683979657592	NON-HUB	Peripheral node	mRNA splicing, via spliceosome [GO:0000398]	U2 snRNA binding [GO:0030620]	spliceosomal complex [GO:0005681]; U2 snRNP [GO:0005686]
Aspergillus fumigatus	CADAFUAP00006451	Q4WU72						2	R1	67	67	0,0	-0,7485159207257431	NON-HUB	Ultra-peripheral node
Aspergillus fumigatus	CADAFUAP00006470	Q4WV71						2	R3	427	205	0,7695100614822656	-0,023851333018419834	NON-HUB	Non-hub connector	rRNA processing [GO:0006364]	ATP binding [GO:0005524]; helicase activity [GO:0004386]; RNA binding [GO:0003723]	nucleolus [GO:0005730]
Aspergillus fumigatus	CADAFUAP00006509	Q4WV69						2	R1	2	2	0,0	-1.08984e+16	NON-HUB	Ultra-peripheral node	fatty acid metabolic process [GO:0006631]; glycerol-3-phosphate metabolic process [GO:0006072]; phospholipid biosynthetic process [GO:0008654]; triglyceride biosynthetic process [GO:0019432]	glycerol-3-phosphate O-acyltransferase activity [GO:0004366]	mitochondrial membrane [GO:0031966]
Aspergillus fumigatus	CADAFUAP00006513	Q4WTP4						2	R2	22	14	0,5950413223140496	-1.02683e+16	NON-HUB	Peripheral node	mRNA splicing, via spliceosome [GO:0000398]		spliceosomal complex [GO:0005681]
Aspergillus fumigatus	CADAFUAP00006528	Q4WVC6						2	R3	375	200	0,7155555555555555	-0,05010729634114894	NON-HUB	Non-hub connector		ATP binding [GO:0005524]; ATP-dependent 3'-5' RNA helicase activity [GO:0034459]; RNA binding [GO:0003723]
Aspergillus fumigatus	CADAFUAP00006541	A4D9I4						2	R3	19	10	0,7229916897506925	-1.04783e+16	NON-HUB	Non-hub connector		RNA binding [GO:0003723]	exosome (RNase complex) [GO:0000178]
Aspergillus fumigatus	CADAFUAP00006562	Q4WU42						2	R3	472	228	0,7666618787704682	0,09692609826613405	NON-HUB	Non-hub connector		RNA binding [GO:0003723]	nucleolus [GO:0005730]; ribonucleoprotein complex [GO:1990904]
Aspergillus fumigatus	CADAFUAP00006582	Q4WV80						2	R1	64	63	0,031005859375	-0,7695206913839264	NON-HUB	Ultra-peripheral node	tRNA-type intron splice site recognition and cleavage [GO:0000379]	lyase activity [GO:0016829]; nucleic acid binding [GO:0003676]; tRNA-intron endonuclease activity [GO:0000213]	tRNA-intron endonuclease complex [GO:0000214]
Aspergillus fumigatus	CADAFUAP00006611	Q4WW32						2	R1	67	67	0,0	-0,7485159207257431	NON-HUB	Ultra-peripheral node	DNA dealkylation involved in DNA repair [GO:0006307]; oxidative DNA demethylation [GO:0035511]	cytosine C-5 DNA demethylase activity [GO:0051747]; DNA-N1-methyladenine dioxygenase activity [GO:0043734]; ferrous iron binding [GO:0008198]	nucleus [GO:0005634]
Aspergillus fumigatus	CADAFUAP00006612	Q4WTZ0						2	R2	308	196	0,5950413223140496	-0,07111206699933223	NON-HUB	Peripheral node		ATP binding [GO:0005524]; helicase activity [GO:0004386]; nucleic acid binding [GO:0003676]; zinc ion binding [GO:0008270]
Aspergillus fumigatus	CADAFUAP00006614	Q4WU54						2	R1	73	72	0,02720960780634274	-0,7222599574030141	NON-HUB	Ultra-peripheral node		nucleic acid binding [GO:0003676]
Aspergillus fumigatus	CADAFUAP00006622	Q4WVQ0						2	R2	27	19	0,50480109739369	-1.00057e+16	NON-HUB	Peripheral node
Aspergillus fumigatus	CADAFUAP00006631	Q4WUN3						2	R1	2	2	0,0	-1.08984e+16	NON-HUB	Ultra-peripheral node			precatalytic spliceosome [GO:0071011]
Aspergillus fumigatus	CADAFUAP00006643	Q4WVW1						2	R2	65	41	0,6021301775147929	-0,8850469300039345	NON-HUB	Peripheral node	DNA repair [GO:0006281]; generation of catalytic spliceosome for first transesterification step [GO:0000349]	ubiquitin protein ligase activity [GO:0061630]; ubiquitin-protein transferase activity [GO:0004842]	catalytic step 2 spliceosome [GO:0071013]; Prp19 complex [GO:0000974]; U2-type catalytic step 1 spliceosome [GO:0071006]
Aspergillus fumigatus	CADAFUAP00006709	Q4WVM1						2	R3	360	197	0,7005478395061728	-0,0658608743347864	NON-HUB	Non-hub connector	DNA repair [GO:0006281]	ATP binding [GO:0005524]; DNA binding [GO:0003677]; helicase activity [GO:0004386]; zinc ion binding [GO:0008270]	cytoplasm [GO:0005737]; nucleus [GO:0005634]
Aspergillus fumigatus	CADAFUAP00006725	A4D9G8						2	R1	6	6	0,0	-1.06884e+16	NON-HUB	Ultra-peripheral node	base-excision repair [GO:0006284]; DNA replication [GO:0006260]; double-strand break repair via homologous recombination [GO:0000724]; mismatch repair [GO:0006298]; nucleotide-excision repair [GO:0006289]	damaged DNA binding [GO:0003684]; single-stranded DNA binding [GO:0003697]	DNA replication factor A complex [GO:0005662]; site of double-strand break [GO:0035861]
Aspergillus fumigatus	CADAFUAP00006744	Q4WUU2						2	R2	5	4	0,3599999999999999	-107934105859213	NON-HUB	Peripheral node	mitochondrial translation [GO:0032543]; RNA processing [GO:0006396]	ribonuclease III activity [GO:0004525]; structural constituent of ribosome [GO:0003735]	mitochondrial large ribosomal subunit [GO:0005762]
Aspergillus fumigatus	CADAFUAP00006912	Q4WRR1						2	R1	67	67	0,0	-0,7485159207257431	NON-HUB	Ultra-peripheral node	DNA dealkylation involved in DNA repair [GO:0006307]; oxidative single-stranded DNA demethylation [GO:0035552]; oxidative single-stranded RNA demethylation [GO:0035553]	DNA-N1-methyladenine dioxygenase activity [GO:0043734]; ferrous iron binding [GO:0008198]; RNA N1-methyladenosine dioxygenase activity [GO:1990930]; zinc ion binding [GO:0008270]	nucleus [GO:0005634]
Aspergillus fumigatus	CADAFUAP00006934	Q4WRC5						2	R1	26	26	0,0	-0,9638148199721218	NON-HUB	Ultra-peripheral node		hydrolase activity [GO:0016787]
Aspergillus fumigatus	CADAFUAP00006965	Q4WT17						2	R3	66	38	0,6685032139577594	-0,9008005079975719	NON-HUB	Non-hub connector	cellular calcium ion homeostasis [GO:0006874]	ATPase-coupled calcium transmembrane transporter activity [GO:0005388]; ATP binding [GO:0005524]; hydrolase activity [GO:0016787]	cell [GO:0005623]; integral component of membrane [GO:0016021]
Aspergillus fumigatus	CADAFUAP00007031	E9R3X0						2	R4	8	3	0,859375	-1.08459e+16	NON-HUB	Non-hub kinless node
Aspergillus fumigatus	CADAFUAP00007045	Q4WTF4						2	R3	489	229	0,7806926200542822	0,10217729093067987	NON-HUB	Non-hub connector		RNA binding [GO:0003723]
Aspergillus fumigatus	CADAFUAP00007069	Q4WRA2						2	R1	62	62	0,0	-0,7747718840484723	NON-HUB	Ultra-peripheral node
Aspergillus fumigatus	CADAFUAP00007149	Q4WTM4						2	R4	189	69	0,8667170571932477	-0,7380135353966515	NON-HUB	Non-hub kinless node	regulation of protein export from nucleus [GO:0046825]; ribosomal large subunit export from nucleus [GO:0000055]; ribosomal small subunit export from nucleus [GO:0000056]	nuclear export signal receptor activity [GO:0005049]; Ran GTPase binding [GO:0008536]	cytoplasm [GO:0005737]; nucleus [GO:0005634]
Aspergillus fumigatus	CADAFUAP00007187	Q4WTL5						2	R2	29	22	0,42449464922711067	-0,9848195906303051	NON-HUB	Peripheral node	cellular copper ion homeostasis [GO:0006878]; metal ion transport [GO:0030001]; response to oxidative stress [GO:0006979]	copper chaperone activity [GO:0016531]	cytosol [GO:0005829]
Aspergillus fumigatus	CADAFUAP00007190	Q4WT09						2	R1	148	148	0,0	-0,32316931489753165	NON-HUB	Ultra-peripheral node	RNA splicing [GO:0008380]	ATP binding [GO:0005524]	exon-exon junction complex [GO:0035145]
Aspergillus fumigatus	CADAFUAP00007211	Q4WT99						2	R3	420	208	0,7547392290249433	-0,008097755024782372	NON-HUB	Non-hub connector	mRNA processing [GO:0006397]; RNA splicing [GO:0008380]	ATP binding [GO:0005524]; helicase activity [GO:0004386]; nucleic acid binding [GO:0003676]	nucleus [GO:0005634]
Aspergillus fumigatus	CADAFUAP00007219	Q4WRJ0						2	R2	47	39	0,3114531462200091	-0,8955493153330262	NON-HUB	Peripheral node		ATP binding [GO:0005524]; copper-exporting ATPase activity [GO:0004008]; copper-transporting ATPase activity [GO:0043682]; hydrolase activity [GO:0016787]; metal ion binding [GO:0046872]	integral component of membrane [GO:0016021]
Aspergillus fumigatus	CADAFUAP00007246	Q4WRZ8						2	R1	26	26	0,0	-0,9638148199721218	NON-HUB	Ultra-peripheral node
Aspergillus fumigatus	CADAFUAP00007279	E9QTS9						2	R2	114	83	0,4699138196368112	-0,66449683809301	NON-HUB	Peripheral node	rRNA processing [GO:0006364]	snoRNA binding [GO:0030515]	Mpp10 complex [GO:0034457]; nucleolus [GO:0005730]; small-subunit processome [GO:0032040]
Aspergillus fumigatus	CADAFUAP00007294	E9R7B2						2	R3	489	228	0,7826037863675712	0,09692609826613405	NON-HUB	Non-hub connector	RNA processing [GO:0006396]	RNA binding [GO:0003723]	nucleus [GO:0005634]; ribonucleoprotein complex [GO:1990904]
Aspergillus fumigatus	CADAFUAP00007300	Q4WT84						2	R4	96	37	0,8514539930555556	-0,9060517006621178	NON-HUB	Non-hub kinless node	mRNA splicing, via spliceosome [GO:0000398]; spliceosomal complex assembly [GO:0000245]		catalytic step 2 spliceosome [GO:0071013]; post-mRNA release spliceosomal complex [GO:0071014]; Prp19 complex [GO:0000974]; U2-type catalytic step 2 spliceosome [GO:0071007]
Aspergillus fumigatus	CADAFUAP00007314	Q4WRV2						2	R3	430	206	0,7704921579232017	-0,018600140353874015	NON-HUB	Non-hub connector	ribosome biogenesis [GO:0042254]	ATP binding [GO:0005524]; helicase activity [GO:0004386]; RNA binding [GO:0003723]	nucleolus [GO:0005730]
Aspergillus fumigatus	CADAFUAP00007331	E9R966						2	R1	86	84	0,04597079502433754	-0,6592456454284642	NON-HUB	Ultra-peripheral node		RNA 7-methylguanosine cap binding [GO:0000340]; translation initiation factor activity [GO:0003743]	eukaryotic translation initiation factor 4F complex [GO:0016281]
Aspergillus fumigatus	CADAFUAP00007334	E9RBE2						2	R3	29	16	0,6956004756242569	-101632674661758	NON-HUB	Non-hub connector	mRNA splicing, via spliceosome [GO:0000398]		U4/U6 x U5 tri-snRNP complex [GO:0046540]
Aspergillus fumigatus	CADAFUAP00007354	Q4WSQ4						2	R3	487	229	0,7788876286529859	0,10217729093067987	NON-HUB	Non-hub connector	positive regulation of mRNA splicing, via spliceosome [GO:0048026]	RNA binding [GO:0003723]	nucleolus [GO:0005730]; ribonucleoprotein complex [GO:1990904]; spliceosomal complex [GO:0005681]; U12-type spliceosomal complex [GO:0005689]
Aspergillus fumigatus	CADAFUAP00007363	E9RC36						2	R2	313	196	0,6078759607630986	-0,07111206699933223	NON-HUB	Peripheral node	regulation of DNA methylation [GO:0044030]	ATP binding [GO:0005524]; DNA binding [GO:0003677]; DNA-dependent ATPase activity [GO:0008094]; helicase activity [GO:0004386]	nucleus [GO:0005634]
Aspergillus fumigatus	CADAFUAP00007368	Q4WRP2						2	R3	411	205	0,7512150650303988	-0,023851333018419834	NON-HUB	Non-hub connector	mRNA processing [GO:0006397]; regulation of translation [GO:0006417]; RNA splicing [GO:0008380]	ATP binding [GO:0005524]; helicase activity [GO:0004386]; RNA binding [GO:0003723]	mitochondrial matrix [GO:0005759]
Aspergillus fumigatus	CADAFUAP00007397	Q4WT75						2	R3	355	201	0,6794207498512199	-0,04485610367660312	NON-HUB	Non-hub connector		ATP binding [GO:0005524]; helicase activity [GO:0004386]	nucleus [GO:0005634]
Aspergillus fumigatus	CADAFUAP00007400	Q4WT85						2	R3	48	23	0,7703993055555556	-0,9795683979657592	NON-HUB	Non-hub connector	mRNA splicing, via spliceosome [GO:0000398]; spliceosomal tri-snRNP complex assembly [GO:0000244]		U4/U6 x U5 tri-snRNP complex [GO:0046540]; U4 snRNP [GO:0005687]
Aspergillus fumigatus	CADAFUAP00007419	Q4WTG5						2	R2	5	4	0,3599999999999999	-107934105859213	NON-HUB	Peripheral node
Aspergillus fumigatus	CADAFUAP00007435	Q4WT63						2	R2	90	80	0,2098765432098766	-0,6802504160866475	NON-HUB	Peripheral node	chromosome organization involved in meiotic cell cycle [GO:0070192]; DNA recombinase assembly [GO:0000730]; mitotic recombination [GO:0006312]; mitotic recombination-dependent replication fork processing [GO:1990426]; reciprocal meiotic recombination [GO:0007131]; strand invasion [GO:0042148]	ATP binding [GO:0005524]; DNA-dependent ATPase activity [GO:0008094]; double-stranded DNA binding [GO:0003690]; recombinase activity [GO:0000150]; single-stranded DNA binding [GO:0003697]	condensed nuclear chromosome [GO:0000794]
Aspergillus fumigatus	CADAFUAP00007446	Q4WTC6						2	R1	62	62	0,0	-0,7747718840484723	NON-HUB	Ultra-peripheral node		RNA binding [GO:0003723]
Aspergillus fumigatus	CADAFUAP00007476	Q4WRA8						2	R3	441	205	0,7839120531054448	-0,023851333018419834	NON-HUB	Non-hub connector		ATP binding [GO:0005524]; helicase activity [GO:0004386]; nucleic acid binding [GO:0003676]
Aspergillus fumigatus	CADAFUAP00007488	Q4WRH5						2	R3	427	205	0,7695100614822656	-0,023851333018419834	NON-HUB	Non-hub connector	rRNA processing [GO:0006364]	ATP binding [GO:0005524]; helicase activity [GO:0004386]; RNA binding [GO:0003723]	nucleolus [GO:0005730]
Aspergillus fumigatus	CADAFUAP00007609	Q4WRW3						2	R1	26	26	0,0	-0,9638148199721218	NON-HUB	Ultra-peripheral node		amidase activity [GO:0004040]; indoleacetamide hydrolase activity [GO:0043864]
Aspergillus fumigatus	CADAFUAP00007637	Q4WSH7						2	R2	108	82	0,4235253772290809	-0,6697480307575558	NON-HUB	Peripheral node	pre-miRNA processing [GO:0031054]; primary miRNA processing [GO:0031053]; production of siRNA involved in RNA interference [GO:0030422]; RNA processing [GO:0006396]	double-stranded RNA binding [GO:0003725]; ribonuclease III activity [GO:0004525]	nucleus [GO:0005634]; ribosome [GO:0005840]
Aspergillus fumigatus	CADAFUAP00007654	E9QYY2						2	R1	79	79	0,0	-0,6855016087511933	NON-HUB	Ultra-peripheral node	mRNA export from nucleus [GO:0006406]; poly(A)+ mRNA export from nucleus [GO:0016973]; regulation of translational initiation [GO:0006446]; regulation of translational termination [GO:0006449]	inositol hexakisphosphate binding [GO:0000822]; phospholipid binding [GO:0005543]; translation initiation factor binding [GO:0031369]	cytoplasm [GO:0005737]; nuclear pore cytoplasmic filaments [GO:0044614]
Aspergillus fumigatus	CADAFUAP00007687	E9RCG9						2	R2	69	66	0,08506616257088839	-0,753767113390289	NON-HUB	Peripheral node		protein tyrosine/serine/threonine phosphatase activity [GO:0008138]
Aspergillus fumigatus	CADAFUAP00007701	Q4WS44						2	R1	2	2	0,0	-1.08984e+16	NON-HUB	Ultra-peripheral node	mRNA splicing, via spliceosome [GO:0000398]	nucleic acid binding [GO:0003676]; zinc ion binding [GO:0008270]	spliceosomal complex [GO:0005681]; U4/U6 x U5 tri-snRNP complex [GO:0046540]
Aspergillus fumigatus	CADAFUAP00007750	Q4WPX8						2	R2	308	196	0,5950413223140496	-0,07111206699933223	NON-HUB	Peripheral node		ATP binding [GO:0005524]; helicase activity [GO:0004386]
Aspergillus fumigatus	CADAFUAP00007817	Q4WPY8						2	R1	81	79	0,04877305288827927	-0,6855016087511933	NON-HUB	Ultra-peripheral node
Aspergillus fumigatus	CADAFUAP00007839	Q4WQ29						2	R1	2	2	0,0	-1.08984e+16	NON-HUB	Ultra-peripheral node	phospholipid biosynthetic process [GO:0008654]	glycerol-3-phosphate O-acyltransferase activity [GO:0004366]; glycerone-phosphate O-acyltransferase activity [GO:0016287]	integral component of endoplasmic reticulum membrane [GO:0030176]
Aspergillus fumigatus	CADAFUAP00007871	Q4WP80						2	R2	62	42	0,5411030176899064	-0,8797957373393887	NON-HUB	Peripheral node	tRNA aminoacylation for protein translation [GO:0006418]	aspartate-tRNA ligase activity [GO:0004815]; ATP binding [GO:0005524]	cytoplasm [GO:0005737]
Aspergillus fumigatus	CADAFUAP00007955	Q4WQJ7						2	R2	69	47	0,5360218441503886	-0,8535397740166596	NON-HUB	Peripheral node		nucleic acid binding [GO:0003676]; zinc ion binding [GO:0008270]
Aspergillus fumigatus	CADAFUAP00007974	Q4WPJ1						2	R2	55	39	0,49719008264462805	-0,8955493153330262	NON-HUB	Peripheral node		ATP binding [GO:0005524]; hydrolase activity [GO:0016787]; proton-exporting ATPase activity, phosphorylative mechanism [GO:0008553]; sodium-exporting ATPase activity, phosphorylative mechanism [GO:0008554]	integral component of membrane [GO:0016021]
Aspergillus fumigatus	CADAFUAP00007977	Q4WNX5						2	R1	73	72	0,02720960780634274	-0,7222599574030141	NON-HUB	Ultra-peripheral node	mitochondrial genome maintenance [GO:0000002]	crossed form four-way junction DNA binding [GO:0000402]; endodeoxyribonuclease activity [GO:0004520]; flap-structured DNA binding [GO:0070336]; Y-form DNA binding [GO:0000403]	mitochondrion [GO:0005739]
Aspergillus fumigatus	CADAFUAP00008009	Q4WNW2						2	R3	451	206	0,7913677907188263	-0,018600140353874015	NON-HUB	Non-hub connector	maturation of 5.8S rRNA [GO:0000460]; RNA catabolic process [GO:0006401]	ATP binding [GO:0005524]; ATP-dependent RNA helicase activity [GO:0004004]; RNA binding [GO:0003723]	nucleus [GO:0005634]
Aspergillus fumigatus	CADAFUAP00008115	Q4WNW8						2	R2	116	113	0,05105529131985731	-0,5069610581566354	NON-HUB	Peripheral node		RNA binding [GO:0003723]	nucleus [GO:0005634]
Aspergillus fumigatus	CADAFUAP00008132	Q4WQ80						2	R4	41	18	0,8072575847709696	-1.00582e+16	NON-HUB	Non-hub kinless node	spliceosomal complex assembly [GO:0000245]	nucleic acid binding [GO:0003676]; zinc ion binding [GO:0008270]	catalytic step 2 spliceosome [GO:0071013]; U2 snRNP [GO:0005686]; U2-type prespliceosome [GO:0071004]
Aspergillus fumigatus	CADAFUAP00008144	Q4WNM3		lethal				2	R4	523	230	0,8066018594006485	0,1074284835952257	NON-HUB	Non-hub kinless node		RNA binding [GO:0003723]	nucleolus [GO:0005730]; ribonucleoprotein complex [GO:1990904]
Aspergillus fumigatus	CADAFUAP00008155	Q4WQ75						2	R2	4	3	0,4375	-1.08459e+16	NON-HUB	Peripheral node	mRNA splicing, via spliceosome [GO:0000398]		post-mRNA release spliceosomal complex [GO:0071014]
Aspergillus fumigatus	CADAFUAP00008178	Q4WQM4						2	R3	450	206	0,7904395061728395	-0,018600140353874015	NON-HUB	Non-hub connector	rRNA processing [GO:0006364]	ATP binding [GO:0005524]; helicase activity [GO:0004386]; RNA binding [GO:0003723]	nucleolus [GO:0005730]
Aspergillus fumigatus	CADAFUAP00008204	Q4WNW7						2	R4	74	20	0,926953981008035	-0,9953219759593968	NON-HUB	Non-hub kinless node	branched-chain amino acid biosynthetic process [GO:0009082]	acetolactate synthase activity [GO:0003984]; acetolactate synthase regulator activity [GO:1990610]; enzyme regulator activity [GO:0030234]	acetolactate synthase complex [GO:0005948]; mitochondrial nucleoid [GO:0042645]
Aspergillus fumigatus	CADAFUAP00008260	Q4WNN3						2	R3	507	231	0,7924092293687196	0,11267967625977152	NON-HUB	Non-hub connector		RNA binding [GO:0003723]
Aspergillus fumigatus	CADAFUAP00008261	A4D9N1						2	R2	92	64	0,5160680529300568	-0,7642694987193807	NON-HUB	Peripheral node	nucleocytoplasmic transport [GO:0006913]; protein import into nucleus [GO:0006606]		nuclear pore central transport channel [GO:0044613]
Aspergillus fumigatus	CADAFUAP00008285	Q4WQN5						2	R2	308	196	0,5950413223140496	-0,07111206699933223	NON-HUB	Peripheral node		ATP binding [GO:0005524]; metal ion binding [GO:0046872]
Aspergillus fumigatus	CADAFUAP00008349	Q4WP13						2	R3	419	205	0,7606245122777838	-0,023851333018419834	NON-HUB	Non-hub connector		ATP binding [GO:0005524]; helicase activity [GO:0004386]; translation initiation factor activity [GO:0003743]	cytoplasm [GO:0005737]
Aspergillus fumigatus	CADAFUAP00008399	Q4WNV4						2	R2	94	67	0,49196468990493436	-0,7485159207257431	NON-HUB	Peripheral node	protein dephosphorylation [GO:0006470]	protein tyrosine/serine/threonine phosphatase activity [GO:0008138]; protein tyrosine phosphatase activity [GO:0004725]	nucleus [GO:0005634]
Aspergillus fumigatus	CADAFUAP00008422	Q4WPE9						2	R3	430	205	0,7727149810708491	-0,023851333018419834	NON-HUB	Non-hub connector	mRNA processing [GO:0006397]; RNA splicing [GO:0008380]	ATP binding [GO:0005524]; helicase activity [GO:0004386]; nucleic acid binding [GO:0003676]	cytoplasm [GO:0005737]; nucleus [GO:0005634]
Aspergillus fumigatus	CADAFUAP00008424	Q4WQF3						2	R2	53	39	0,45852616589533646	-0,8955493153330262	NON-HUB	Peripheral node	pigment metabolic process involved in developmental pigmentation [GO:0043324]	ATP binding [GO:0005524]; copper-exporting ATPase activity [GO:0004008]; copper ion binding [GO:0005507]; copper-transporting ATPase activity [GO:0043682]; hydrolase activity [GO:0016787]	integral component of membrane [GO:0016021]
Aspergillus fumigatus	CADAFUAP00008428	Q4WQN7						2	R3	371	201	0,706475541444773	-0,04485610367660312	NON-HUB	Non-hub connector	ATP-dependent chromatin remodeling [GO:0043044]; nucleosome positioning [GO:0016584]; positive regulation of transcription by RNA polymerase II [GO:0045944]	ATP binding [GO:0005524]; DNA binding [GO:0003677]; DNA-dependent ATPase activity [GO:0008094]; helicase activity [GO:0004386]; nucleosome binding [GO:0031491]	nucleus [GO:0005634]
Aspergillus fumigatus	CADAFUAP00008440	Q4WPR7						2	R2	55	37	0,5474380165289257	-0,9060517006621178	NON-HUB	Peripheral node	phospholipid translocation [GO:0045332]	ATPase-coupled phospholipid transporter activity [GO:0004012]; ATP binding [GO:0005524]; hydrolase activity [GO:0016787]; magnesium ion binding [GO:0000287]	integral component of membrane [GO:0016021]; plasma membrane [GO:0005886]
Aspergillus fumigatus	CADAFUAP00008453	Q4WPM6						2	R2	4	3	0,4375	-1.08459e+16	NON-HUB	Peripheral node	mRNA processing [GO:0006397]; RNA splicing [GO:0008380]		catalytic step 2 spliceosome [GO:0071013]; post-mRNA release spliceosomal complex [GO:0071014]; Prp19 complex [GO:0000974]
Aspergillus fumigatus	CADAFUAP00008544	Q4WNW9						2	R3	411	205	0,7512150650303988	-0,023851333018419834	NON-HUB	Non-hub connector	DNA duplex unwinding [GO:0032508]; DNA recombination [GO:0006310]; DNA repair [GO:0006281]; DNA unwinding involved in DNA replication [GO:0006268]; double-strand break repair via homologous recombination [GO:0000724]	ATP binding [GO:0005524]; ATP-dependent 3'-5' DNA helicase activity [GO:0043140]; four-way junction helicase activity [GO:0009378]; nucleic acid binding [GO:0003676]	chromosome [GO:0005694]; cytoplasm [GO:0005737]; nucleus [GO:0005634]
Aspergillus fumigatus	CADAFUAP00008593	Q4WJ38						2	R3	501	228	0,7928932554053569	0,09692609826613405	NON-HUB	Non-hub connector	mitochondrial genome maintenance [GO:0000002]; mRNA processing [GO:0006397]	RNA binding [GO:0003723]	integral component of mitochondrial inner membrane [GO:0031305]
Aspergillus fumigatus	CADAFUAP00008598	Q4WJ11						2	R1	46	45	0,04300567107750475	-0,8640421593457512	NON-HUB	Ultra-peripheral node	positive regulation of cytoplasmic translation [GO:2000767]	mRNA binding [GO:0003729]; single-stranded RNA binding [GO:0003727]; translation regulator activity [GO:0045182]; zinc ion binding [GO:0008270]	cytoplasm [GO:0005737]
Aspergillus fumigatus	CADAFUAP00008696	Q4WJR0						2	R3	109	64	0,655247874758017	-0,7642694987193807	NON-HUB	Non-hub connector	poly(A)+ mRNA export from nucleus [GO:0016973]	RNA binding [GO:0003723]	nucleus [GO:0005634]
Aspergillus fumigatus	CADAFUAP00008734	Q4WKB9						2	R2	170	157	0,1470934256055363	-0,27590858091661924	NON-HUB	Peripheral node	mRNA splicing, via spliceosome [GO:0000398]	RNA binding [GO:0003723]	catalytic step 2 spliceosome [GO:0071013]; cytoplasm [GO:0005737]; U2-type catalytic step 1 spliceosome [GO:0071006]
Aspergillus fumigatus	CADAFUAP00008735	Q4WK38						2	R3	327	197	0,6370582349035341	-0,0658608743347864	NON-HUB	Non-hub connector	mRNA splicing, via spliceosome [GO:0000398]	ATP binding [GO:0005524]; ATP-dependent 3'-5' RNA helicase activity [GO:0034459]; RNA binding [GO:0003723]
Aspergillus fumigatus	CADAFUAP00008785	Q4WJK1						2	R3	7	4	0,6734693877551021	-107934105859213	NON-HUB	Non-hub connector	mRNA splicing, via spliceosome [GO:0000398]		U2 snRNP [GO:0005686]
Aspergillus fumigatus	CADAFUAP00008792	Q4WKG3						2	R2	135	125	0,14266117969821668	-0,4439467461820855	NON-HUB	Peripheral node	aspartyl-tRNA aminoacylation [GO:0006422]	aspartate-tRNA ligase activity [GO:0004815]; ATP binding [GO:0005524]; RNA binding [GO:0003723]	aminoacyl-tRNA synthetase multienzyme complex [GO:0017101]; cytosol [GO:0005829]
Aspergillus fumigatus	CADAFUAP00008819	Q4WJT7						2	R3	507	228	0,7977661846573999	0,09692609826613405	NON-HUB	Non-hub connector	rRNA processing [GO:0006364]	RNA binding [GO:0003723]	nucleus [GO:0005634]; ribonucleoprotein complex [GO:1990904]
Aspergillus fumigatus	CADAFUAP00008864	Q4WJM5						2	R1	67	67	0,0	-0,7485159207257431	NON-HUB	Ultra-peripheral node		oxidoreductase activity [GO:0016491]
Aspergillus fumigatus	CADAFUAP00008893	Q4WJX6						2	R2	143	124	0,24808059073793354	-0,44919793884663134	NON-HUB	Peripheral node	lysyl-tRNA aminoacylation [GO:0006430]; mitochondrial lysyl-tRNA aminoacylation [GO:0070154]	ATP binding [GO:0005524]; lysine-tRNA ligase activity [GO:0004824]; tRNA binding [GO:0000049]	mitochondrion [GO:0005739]
Aspergillus fumigatus	CADAFUAP00008938	Q4WKH3						2	R2	63	39	0,6167800453514739	-0,8955493153330262	NON-HUB	Peripheral node	proton export across plasma membrane [GO:0120029]; proton transmembrane transport [GO:1902600]; regulation of intracellular pH [GO:0051453]	ATP binding [GO:0005524]; proton-exporting ATPase activity, phosphorylative mechanism [GO:0008553]	integral component of membrane [GO:0016021]; plasma membrane [GO:0005886]
Aspergillus fumigatus	CADAFUAP00008993	Q4WJI7						2	R4	472	198	0,8240268600976731	-0,060609681670240584	NON-HUB	Non-hub kinless node		ATP binding [GO:0005524]
Aspergillus fumigatus	CADAFUAP00009102	Q4WKC5						2	R3	472	228	0,7666618787704682	0,09692609826613405	NON-HUB	Non-hub connector	nuclear mRNA surveillance [GO:0071028]; poly(A)+ mRNA export from nucleus [GO:0016973]; regulation of mRNA stability involved in response to oxidative stress [GO:2000815]	mRNA binding [GO:0003729]	cytoplasm [GO:0005737]; nucleus [GO:0005634]; post-mRNA release spliceosomal complex [GO:0071014]; ribonucleoprotein complex [GO:1990904]
Aspergillus fumigatus	CADAFUAP00009103	Q4WJE9						2	R3	415	205	0,7559878066482799	-0,023851333018419834	NON-HUB	Non-hub connector	rRNA processing [GO:0006364]	ATP binding [GO:0005524]; helicase activity [GO:0004386]; RNA binding [GO:0003723]	nucleus [GO:0005634]
Aspergillus fumigatus	CADAFUAP00009104	Q4WKK2						2	R1	28	28	0,0	-0,9533124346430302	NON-HUB	Ultra-peripheral node			nucleus [GO:0005634]
Aspergillus fumigatus	CADAFUAP00009110	Q4WKB5						2	R3	422	205	0,7640158576851374	-0,023851333018419834	NON-HUB	Non-hub connector	DNA repair [GO:0006281]	ATP binding [GO:0005524]; ATP-dependent 3'-5' DNA helicase activity [GO:0043140]; DNA binding [GO:0003677]	nucleus [GO:0005634]
Aspergillus fumigatus	CADAFUAP00009137	Q4WKJ9		lethal				2	R3	162	87	0,71159122085048	-0,6434920674348267	NON-HUB	Non-hub connector	ribosomal large subunit assembly [GO:0000027]		nucleolus [GO:0005730]
Aspergillus fumigatus	CADAFUAP00009191	Q4WKL7						2	R4	532	229	0,8147118265588784	0,10217729093067987	NON-HUB	Non-hub kinless node	formation of cytoplasmic translation initiation complex [GO:0001732]; translational initiation [GO:0006413]	translation initiation factor activity [GO:0003743]; translation initiation factor binding [GO:0031369]	eukaryotic 43S preinitiation complex [GO:0016282]; eukaryotic 48S preinitiation complex [GO:0033290]; eukaryotic translation initiation factor 3 complex [GO:0005852]
Aspergillus fumigatus	CADAFUAP00009201	Q4WJP5						2	R3	411	205	0,7512150650303988	-0,023851333018419834	NON-HUB	Non-hub connector	RNA catabolic process [GO:0006401]	ATP binding [GO:0005524]; ATP-dependent RNA helicase activity [GO:0004004]; DNA-directed DNA polymerase activity [GO:0003887]; nucleic acid binding [GO:0003676]
Aspergillus fumigatus	CADAFUAP00009243	Q4WJE8						2	R2	131	84	0,5888351494668144	-0,6592456454284642	NON-HUB	Peripheral node	ribosomal large subunit assembly [GO:0000027]		preribosome, large subunit precursor [GO:0030687]
Aspergillus fumigatus	CADAFUAP00009358	Q4WG97						2	R2	3	2	0,5555555555555556	-1.08984e+16	NON-HUB	Peripheral node		3'-5' exonuclease activity [GO:0008408]; helicase activity [GO:0004386]; nucleic acid binding [GO:0003676]
Aspergillus fumigatus	CADAFUAP00009360	Q4WGZ8						2	R1	26	26	0,0	-0,9638148199721218	NON-HUB	Ultra-peripheral node		amidase activity [GO:0004040]; ligase activity [GO:0016874]; transferase activity [GO:0016740]
Aspergillus fumigatus	CADAFUAP00009411	Q4WGL3						2	R2	164	149	0,17456127305175484	-0,3179181222329858	NON-HUB	Peripheral node	nuclear-transcribed mRNA catabolic process, nonsense-mediated decay [GO:0000184]	RNA binding [GO:0003723]	cytoplasm [GO:0005737]; exon-exon junction complex [GO:0035145]; polysome [GO:0005844]
Aspergillus fumigatus	CADAFUAP00009507	Q4WGJ6						2	R3	472	228	0,7666618787704682	0,09692609826613405	NON-HUB	Non-hub connector		RNA binding [GO:0003723]	ribonucleoprotein complex [GO:1990904]
Aspergillus fumigatus	CADAFUAP00009517	Q4WGM3						2	R2	311	195	0,6068589034439265	-0,07636325966387805	NON-HUB	Peripheral node		ATP binding [GO:0005524]; DNA binding [GO:0003677]; helicase activity [GO:0004386]
Aspergillus fumigatus	CADAFUAP00009575	Q4WGK1						2	R3	473	228	0,7676474663543841	0,09692609826613405	NON-HUB	Non-hub connector	mRNA processing [GO:0006397]; RNA splicing [GO:0008380]	poly-pyrimidine tract binding [GO:0008187]; pre-mRNA 3'-splice site binding [GO:0030628]	commitment complex [GO:0000243]; nuclear speck [GO:0016607]; U2AF [GO:0089701]; U2-type prespliceosome [GO:0071004]
Aspergillus fumigatus	CADAFUAP00009600	Q4WH62						2	R4	500	197	0,844764	-0,0658608743347864	NON-HUB	Non-hub kinless node		ATP binding [GO:0005524]	cytoplasm [GO:0005737]
Aspergillus fumigatus	CADAFUAP00009618	Q4WGQ0						2	R3	472	228	0,7666618787704682	0,09692609826613405	NON-HUB	Non-hub connector		mRNA binding [GO:0003729]; RNA binding [GO:0003723]	nucleus [GO:0005634]
Aspergillus fumigatus	CADAFUAP00009652	Q4WG49						2	R3	472	228	0,7666618787704682	0,09692609826613405	NON-HUB	Non-hub connector		RNA binding [GO:0003723]
Aspergillus fumigatus	CADAFUAP00009669	Q4WG53						2	R4	486	196	0,8373554166878355	-0,07111206699933223	NON-HUB	Non-hub kinless node		ATP binding [GO:0005524]; metal ion binding [GO:0046872]
Aspergillus fumigatus	CADAFUAP00009671	Q4WGR6						2	R3	146	66	0,7956464627509852	-0,753767113390289	NON-HUB	Non-hub connector	protein import into nucleus [GO:0006606]	Ran GTPase binding [GO:0008536]	cytoplasm [GO:0005737]; nucleus [GO:0005634]
Aspergillus fumigatus	CADAFUAP00009686	Q4WGC6						2	R2	38	37	0,051939058171745045	-0,9060517006621178	NON-HUB	Peripheral node	ATP hydrolysis coupled proton transport [GO:0015991]; cellular potassium ion homeostasis [GO:0030007]; cellular sodium ion homeostasis [GO:0006883]; potassium ion import across plasma membrane [GO:1990573]; sodium ion export across plasma membrane [GO:0036376]	ATP binding [GO:0005524]; hydrolase activity [GO:0016787]; sodium:potassium-exchanging ATPase activity [GO:0005391]	cell [GO:0005623]; integral component of membrane [GO:0016021]
Aspergillus fumigatus	CADAFUAP00001336	Q4W9W8			3.5	11	1	3	R2	18	12	0,5555555555555556	-1.06904e+16	NON-HUB	Peripheral node	cellular response to hypoxia [GO:0071456]; pathogenesis [GO:0009405]	protein dimerization activity [GO:0046983]
Aspergillus fumigatus	CADAFUAP00002605	Q4WEN7			3.5	11	1	3	R2	11	8	0,47107438016528924	-1088454853285100	NON-HUB	Peripheral node	RNA polymerase II preinitiation complex assembly [GO:0051123]	protein heterodimerization activity [GO:0046982]; transcription coactivator activity [GO:0003713]; transcription factor binding [GO:0008134]; translation initiation factor activity [GO:0003743]	transcription factor TFIID complex [GO:0005669]
Aspergillus fumigatus	CADAFUAP00002717	Q4WEU1			3.5	11	1	3	R2	18	12	0,5555555555555556	-1.06904e+16	NON-HUB	Peripheral node		protein dimerization activity [GO:0046983]
Aspergillus fumigatus	CADAFUAP00003544	Q4WIN1	pathogenicity related	reduced virulence	3.5	11	1	3	R2	18	12	0,5555555555555556	-1.06904e+16	NON-HUB	Peripheral node	cellular iron ion homeostasis [GO:0006879]; cellular response to hypoxia [GO:0071456]; pathogenesis [GO:0009405]; regulation of transcription, DNA-templated [GO:0006355]; SREBP signaling pathway [GO:0032933]; sterol metabolic process [GO:0016125]	protein dimerization activity [GO:0046983]; sterol response element binding [GO:0032810]; transcription regulatory region sequence-specific DNA binding [GO:0000976]	endoplasmic reticulum membrane [GO:0005789]; integral component of membrane [GO:0016021]; nuclear envelope [GO:0005635]
Aspergillus fumigatus	CADAFUAP00004490	Q4X041			3.5	11	1	3	R2	18	12	0,5555555555555556	-1.06904e+16	NON-HUB	Peripheral node	positive regulation of transcription by RNA polymerase II [GO:0045944]	DNA-binding transcription factor activity [GO:0003700]; protein dimerization activity [GO:0046983]	MLL1 complex [GO:0071339]; nucleus [GO:0005634]; RNA polymerase II transcription factor complex [GO:0090575]
Aspergillus fumigatus	CADAFUAP00004597	Q4X0U0			3.5	11	1	3	R2	18	12	0,5555555555555556	-1.06904e+16	NON-HUB	Peripheral node		protein dimerization activity [GO:0046983]
Aspergillus fumigatus	CADAFUAP00006847	Q4WR96			3.5	11	1	3	R2	18	12	0,5555555555555556	-1.06904e+16	NON-HUB	Peripheral node		protein dimerization activity [GO:0046983]
Aspergillus fumigatus	CADAFUAP00007221	Q4WTD6			3.5	11	1	3	R2	18	12	0,5555555555555556	-1.06904e+16	NON-HUB	Peripheral node		protein dimerization activity [GO:0046983]
Aspergillus fumigatus	CADAFUAP00007601	E9QXL9			3.5	11	1	3	R2	18	12	0,5555555555555556	-1.06904e+16	NON-HUB	Peripheral node		protein dimerization activity [GO:0046983]
Aspergillus fumigatus	CADAFUAP00000284	Q4WFH8			3.7	33	1	3	R2	36	23	0,591820987654321	-1.01565e+16	NON-HUB	Peripheral node
Aspergillus fumigatus	CADAFUAP00000443	Q4WDF0			3.7	33	1	3	R2	48	36	0,4375	-0,9525500280415018	NON-HUB	Peripheral node	peptidyl-lysine monomethylation [GO:0018026]	protein-lysine N-methyltransferase activity [GO:0016279]	nucleus [GO:0005634]
Aspergillus fumigatus	CADAFUAP00000464	Q4WD16			3.7	33	1	3	R2	9	6	0,5555555555555556	-1098162340802500	NON-HUB	Peripheral node
Aspergillus fumigatus	CADAFUAP00002016	Q4WNH8			3.7	33	1	3	R3	68	38	0,6877162629757785	-0,9428425405241017	NON-HUB	Non-hub connector		histone-lysine N-methyltransferase activity [GO:0018024]; nucleic acid binding [GO:0003676]	chromosome [GO:0005694]; Set1C/COMPASS complex [GO:0048188]
Aspergillus fumigatus	CADAFUAP00003077	Q4WC92			3.7	33	1	3	R1	1	1	0,0	-1.12243e+16	NON-HUB	Ultra-peripheral node	gene silencing by RNA [GO:0031047]	nucleic acid binding [GO:0003676]
Aspergillus fumigatus	CADAFUAP00003369	A4D9V6			3.7	33	1	3	R2	9	6	0,5555555555555556	-1098162340802500	NON-HUB	Peripheral node
Aspergillus fumigatus	CADAFUAP00004358	A4D9A2			3.7	33	1	3	R2	42	34	0,34467120181405897	-0,9622575155589019	NON-HUB	Peripheral node
Aspergillus fumigatus	CADAFUAP00004391	Q4X1G2			3.7	33	1	3	R2	42	34	0,34467120181405897	-0,9622575155589019	NON-HUB	Peripheral node		metal ion binding [GO:0046872]
Aspergillus fumigatus	CADAFUAP00004543	Q4WZE6			3.7	33	1	3	R2	9	6	0,5555555555555556	-1098162340802500	NON-HUB	Peripheral node
Aspergillus fumigatus	CADAFUAP00004791	Q4X1W8			3.7	33	1	3	R2	42	34	0,34467120181405897	-0,9622575155589019	NON-HUB	Peripheral node		histone methyltransferase activity (H4-K20 specific) [GO:0042799]	chromosome [GO:0005694]; nucleus [GO:0005634]
Aspergillus fumigatus	CADAFUAP00004938	Q4WXX3			3.7	33	1	3	R1	2	2	0,0	-1.11758e+16	NON-HUB	Ultra-peripheral node	gene silencing by RNA [GO:0031047]	translation initiation factor activity [GO:0003743]
Aspergillus fumigatus	CADAFUAP00001141	A4DA56			23.3	38	1	3	R3	183	99	0,707336737436173	-0,646764171243397	NON-HUB	Non-hub connector		metal ion binding [GO:0046872]
Aspergillus fumigatus	CADAFUAP00000491	Q4WDF5			26.2	42	1	3	R3	208	108	0,7303994082840236	-0,6030804774150963	NON-HUB	Non-hub connector	translational elongation [GO:0006414]	translation elongation factor activity [GO:0003746]	cytoplasm [GO:0005737]; nucleus [GO:0005634]
Aspergillus fumigatus	CADAFUAP00000819	Q4WBJ4			26.2	42	1	3	R3	175	98	0,6863999999999999	-0,6516179150020971	NON-HUB	Non-hub connector		transferase activity [GO:0016740]
Aspergillus fumigatus	CADAFUAP00000826	Q4WB03			26.2	42	1	3	R3	208	108	0,7303994082840236	-0,6030804774150963	NON-HUB	Non-hub connector	translational elongation [GO:0006414]	transferase activity [GO:0016740]	cytoplasm [GO:0005737]; nucleus [GO:0005634]
Aspergillus fumigatus	CADAFUAP00001947	Q4WMX6			26.2	42	1	3	R3	43	23	0,7138994050838292	-1.01565e+16	NON-HUB	Non-hub connector		phospholipase activity [GO:0004620]	cytoplasm [GO:0005737]; integral component of membrane [GO:0016021]
Aspergillus fumigatus	CADAFUAP00002435	Q4W9G5			26.2	42	1	3	R2	143	105	0,46085383148320214	-0,6176417086911965	NON-HUB	Peripheral node		transferase activity [GO:0016740]
Aspergillus fumigatus	CADAFUAP00002848	Q4WE87			26.2	42	1	3	R2	35	22	0,6048979591836735	-1.0205e+16	NON-HUB	Peripheral node	inositol phosphate dephosphorylation [GO:0046855]; phosphatidylinositol dephosphorylation [GO:0046856]	phosphatidylinositol-4,5-bisphosphate 5-phosphatase activity [GO:0004439]
Aspergillus fumigatus	CADAFUAP00004228	Q4WZI3			26.2	42	1	3	R2	34	22	0,5813148788927336	-1.0205e+16	NON-HUB	Peripheral node		3'-5'-exoribonuclease activity [GO:0000175]; endonuclease activity [GO:0004519]
Aspergillus fumigatus	CADAFUAP00004705	Q4X0F5			26.2	42	1	3	R2	34	22	0,5813148788927336	-1.0205e+16	NON-HUB	Peripheral node	double-strand break repair [GO:0006302]	5'-tyrosyl-DNA phosphodiesterase activity [GO:0070260]; endonuclease activity [GO:0004519]; exonuclease activity [GO:0004527]; single-stranded DNA binding [GO:0003697]	cytoplasm [GO:0005737]; nucleoplasm [GO:0005654]; PML body [GO:0016605]
Aspergillus fumigatus	CADAFUAP00004752	Q4WZD9			26.2	42	1	3	R3	172	98	0,6753650621957814	-0,6516179150020971	NON-HUB	Non-hub connector		transferase activity [GO:0016740]
Aspergillus fumigatus	CADAFUAP00005028	Q4WWK3			26.2	42	1	3	R3	46	22	0,7712665406427222	-1.0205e+16	NON-HUB	Non-hub connector	base-excision repair [GO:0006284]	DNA-(apurinic or apyrimidinic site) endonuclease activity [GO:0003906]; DNA binding [GO:0003677]; double-stranded DNA 3'-5' exodeoxyribonuclease activity [GO:0008311]; endonuclease activity [GO:0004519]; exodeoxyribonuclease III activity [GO:0008853]; lyase activity [GO:0016829]; phosphodiesterase I activity [GO:0004528]	nucleus [GO:0005634]
Aspergillus fumigatus	CADAFUAP00005578	Q4WXE2			26.2	42	1	3	R2	34	22	0,5813148788927336	-1.0205e+16	NON-HUB	Peripheral node		endonuclease activity [GO:0004519]; exonuclease activity [GO:0004527]
Aspergillus fumigatus	CADAFUAP00006196	Q4WU90			26.2	42	1	3	R3	46	25	0,7046313799621928	-1.00594e+16	NON-HUB	Non-hub connector	inositol phosphate dephosphorylation [GO:0046855]; phosphatidylinositol dephosphorylation [GO:0046856]	phosphatidylinositol-4,5-bisphosphate 5-phosphatase activity [GO:0004439]	integral component of membrane [GO:0016021]
Aspergillus fumigatus	CADAFUAP00006579	Q4WUB4			26.2	42	1	3	R2	34	22	0,5813148788927336	-1.0205e+16	NON-HUB	Peripheral node	inositol phosphate dephosphorylation [GO:0046855]; phosphatidylinositol dephosphorylation [GO:0046856]	phosphatidylinositol-4,5-bisphosphate 5-phosphatase activity [GO:0004439]
Aspergillus fumigatus	CADAFUAP00007046	Q4WR90			26.2	42	1	3	R2	146	105	0,4827828860949521	-0,6176417086911965	NON-HUB	Peripheral node	translational elongation [GO:0006414]	glutathione binding [GO:0043295]; translation elongation factor activity [GO:0003746]	cytoplasm [GO:0005737]; nucleus [GO:0005634]
Aspergillus fumigatus	CADAFUAP00009177	Q4WKR6			26.2	42	1	3	R2	34	22	0,5813148788927336	-1.0205e+16	NON-HUB	Peripheral node		endonuclease activity [GO:0004519]; exonuclease activity [GO:0004527]
Aspergillus fumigatus	CADAFUAP00001083	Q4WAR8	pathogenicity related	reduced virulence	33	3	0	3	R1	2	2	0,0	-1.11758e+16	NON-HUB	Ultra-peripheral node	pathogenesis [GO:0009405]; positive regulation of cell-substrate adhesion [GO:0010811]; positive regulation of flocculation via cell wall protein-carbohydrate interaction by positive regulation of transcription from RNA polymerase II promoter [GO:1900524]; positive regulation of transcription by RNA polymerase II [GO:0045944]	RNA polymerase II proximal promoter sequence-specific DNA binding [GO:0000978]	nucleus [GO:0005634]
Aspergillus fumigatus	CADAFUAP00001226	Q4WAQ3			33	3	0	3	R1	3	3	0,0	-1.11272e+16	NON-HUB	Ultra-peripheral node
Aspergillus fumigatus	CADAFUAP00007619	Q4WRW0			33	3	0	3	R1	1	1	0,0	-1.12243e+16	NON-HUB	Ultra-peripheral node	protein transport [GO:0015031]		endosome membrane [GO:0010008]; integral component of membrane [GO:0016021]; vacuolar membrane [GO:0005774]
Aspergillus fumigatus	CADAFUAP00000214	Q4WF57			18.3.2	24	2	3	R3	32	16	0,75	-1.04962e+16	NON-HUB	Non-hub connector		acetyltransferase activity [GO:0016407]
Aspergillus fumigatus	CADAFUAP00001690	Q4WN49			18.3.2	24	2	3	R2	23	15	0,5746691871455576	-1.05448e+16	NON-HUB	Peripheral node	biosynthetic process [GO:0009058]	mannose-1-phosphate guanylyltransferase activity [GO:0004475]
Aspergillus fumigatus	CADAFUAP00004284	Q4X1X6			18.3.2	24	2	3	R2	23	15	0,5746691871455576	-1.05448e+16	NON-HUB	Peripheral node		acetyltransferase activity [GO:0016407]
Aspergillus fumigatus	CADAFUAP00005214	Q4WY81			18.3.2	24	2	3	R2	23	15	0,5746691871455576	-1.05448e+16	NON-HUB	Peripheral node
Aspergillus fumigatus	CADAFUAP00007121	Q4WRD7			18.3.2	24	2	3	R4	42	17	0,8361678004535147	-1.04477e+16	NON-HUB	Non-hub kinless node		translation initiation factor activity [GO:0003743]
Aspergillus fumigatus	CADAFUAP00007497	Q4WTM7			18.3.2	24	2	3	R2	8	5	0,609375	-1103016084561200	NON-HUB	Peripheral node		acetyltransferase activity [GO:0016407]
Aspergillus fumigatus	CADAFUAP00005712	Q4WX44			20.2.3.2	13	3	3	R2	164	102	0,6131766805472934	-0,6322029399672968	NON-HUB	Peripheral node
Aspergillus fumigatus	CADAFUAP00007382	Q4WTL0			20.2.3.2	13	3	3	R3	565	285	0,7455556425718537	0,2560321678748171	NON-HUB	Non-hub connector	iron-sulfur cluster assembly [GO:0016226]		CIA complex [GO:0097361]
Aspergillus fumigatus	CADAFUAP00008700	Q4WKS8			20.2.3.2	13	3	3	R2	161	102	0,5986265961961345	-0,6322029399672968	NON-HUB	Peripheral node
Aspergillus fumigatus	CADAFUAP00009059	Q4WKL5			20.2.3.2	13	3	3	R3	169	102	0,635727040369735	-0,6322029399672968	NON-HUB	Non-hub connector	exocytosis [GO:0006887]; Golgi to plasma membrane transport [GO:0006893]; vesicle docking [GO:0048278]		exocyst [GO:0000145]
Aspergillus fumigatus	CADAFUAP00009265	Q4WJN8			20.2.3.2	13	3	3	R2	161	102	0,5986265961961345	-0,6322029399672968	NON-HUB	Peripheral node
Aspergillus fumigatus	CADAFUAP00000486	Q4WD34			20.2.3.3	14	3	3	R1	98	97	0,020304039983340294	-0,6564716587607972	NON-HUB	Ultra-peripheral node		lysophospholipase activity [GO:0004622]
Aspergillus fumigatus	CADAFUAP00002073	Q4WLM7			20.2.3.3	14	3	3	R3	547	285	0,7285342352669872	0,2560321678748171	NON-HUB	Non-hub connector	cell division [GO:0051301]; establishment of mitotic spindle orientation [GO:0000132]; microtubule organizing center organization [GO:0031023]; microtubule sliding [GO:0051012]; nuclear migration [GO:0007097]; regulation of microtubule motor activity [GO:2000574]; vesicle transport along microtubule [GO:0047496]	dynein complex binding [GO:0070840]; microtubule plus-end binding [GO:0051010]	cytoplasmic microtubule [GO:0005881]; kinetochore [GO:0000776]; microtubule associated complex [GO:0005875]; nuclear envelope [GO:0005635]; spindle pole [GO:0000922]
Aspergillus fumigatus	CADAFUAP00002529	Q4WEI5			20.2.3.3	14	3	3	R3	553	285	0,7343930361761752	0,2560321678748171	NON-HUB	Non-hub connector	chromatin organization [GO:0006325]; rRNA processing [GO:0006364]		cytoplasm [GO:0005737]; nucleus [GO:0005634]
Aspergillus fumigatus	CADAFUAP00003243	Q4WBY6			20.2.3.3	14	3	3	R1	98	97	0,020304039983340294	-0,6564716587607972	NON-HUB	Ultra-peripheral node	triglyceride catabolic process [GO:0019433]	carboxylic ester hydrolase activity [GO:0052689]; triglyceride lipase activity [GO:0004806]
Aspergillus fumigatus	CADAFUAP00003307	Q4WIA7			20.2.3.3	14	3	3	R3	560	287	0,73734375	0,2657396553922172	NON-HUB	Non-hub connector	cellular response to amino acid stimulus [GO:0071230]; cellular response to starvation [GO:0009267]; positive regulation of cell growth [GO:0030307]; positive regulation of protein serine/threonine kinase activity [GO:0071902]; regulation of cell size [GO:0008361]; TOR signaling [GO:0031929]	protein binding, bridging [GO:0030674]	cytoplasm [GO:0005737]; TORC1 complex [GO:0031931]
Aspergillus fumigatus	CADAFUAP00003493	Q4WII0			20.2.3.3	14	3	3	R3	572	285	0,7517451953640765	0,2560321678748171	NON-HUB	Non-hub connector	positive regulation of transcription by RNA polymerase I [GO:0045943]; rRNA processing [GO:0006364]		nucleolus [GO:0005730]
Aspergillus fumigatus	CADAFUAP00003615	Q4WIS4			20.2.3.3	14	3	3	R1	98	97	0,020304039983340294	-0,6564716587607972	NON-HUB	Ultra-peripheral node		hydrolase activity [GO:0016787]
Aspergillus fumigatus	CADAFUAP00003752	Q4WIV6			20.2.3.3	14	3	3	R1	98	97	0,020304039983340294	-0,6564716587607972	NON-HUB	Ultra-peripheral node	carbohydrate metabolic process [GO:0005975]	cellulose binding [GO:0030248]; hydrolase activity [GO:0016787]	extracellular region [GO:0005576]
Aspergillus fumigatus	CADAFUAP00004044	Q4X1S7			20.2.3.3	14	3	3	R1	98	97	0,020304039983340294	-0,6564716587607972	NON-HUB	Ultra-peripheral node		hydrolase activity, acting on ester bonds [GO:0016788]
Aspergillus fumigatus	CADAFUAP00004319	Q4WZE4			20.2.3.3	14	3	3	R1	98	97	0,020304039983340294	-0,6564716587607972	NON-HUB	Ultra-peripheral node		hydrolase activity [GO:0016787]
Aspergillus fumigatus	CADAFUAP00004707	Q4X093			20.2.3.3	14	3	3	R3	597	286	0,770499622624569	0,26088591163351715	NON-HUB	Non-hub connector	actin filament organization [GO:0007015]	actin filament binding [GO:0051015]
Aspergillus fumigatus	CADAFUAP00009130	Q4WK08			20.2.3.3	14	3	3	R1	1	1	0,0	-1.12243e+16	NON-HUB	Ultra-peripheral node
Aspergillus fumigatus	CADAFUAP00009231	Q4WKC1			20.2.3.3	14	3	3	R3	541	285	0,7224794229895346	0,2560321678748171	NON-HUB	Non-hub connector
Aspergillus fumigatus	CADAFUAP00009297	Q4WKA3			20.2.3.3	14	3	3	R1	99	98	0,020099989796959372	-0,6516179150020971	NON-HUB	Ultra-peripheral node		lysophospholipase activity [GO:0004622]
Aspergillus fumigatus	CADAFUAP00001095	Q4WAS0			20.2.3.4	32	3	3	R3	546	285	0,7275389445719116	0,2560321678748171	NON-HUB	Non-hub connector
Aspergillus fumigatus	CADAFUAP00001461	Q4W9N5			20.2.3.4	32	3	3	R2	149	109	0,4648439259492815	-0,5982267336563962	NON-HUB	Peripheral node	clathrin-dependent endocytosis [GO:0072583]; intracellular protein transport [GO:0006886]	clathrin adaptor activity [GO:0035615]	AP-2 adaptor complex [GO:0030122]
Aspergillus fumigatus	CADAFUAP00001622	Q4WLM3			20.2.3.4	32	3	3	R2	114	106	0,13542628501077258	-0,6127879649324964	NON-HUB	Peripheral node	Golgi to vacuole transport [GO:0006896]; intracellular protein transport [GO:0006886]; vesicle-mediated transport [GO:0016192]		AP-3 adaptor complex [GO:0030123]; intracellular membrane-bounded organelle [GO:0043231]
Aspergillus fumigatus	CADAFUAP00001710	Q4WLM1			20.2.3.4	32	3	3	R3	568	285	0,7482363370363023	0,2560321678748171	NON-HUB	Non-hub connector	cell division [GO:0051301]
Aspergillus fumigatus	CADAFUAP00001771	Q4WMA2			20.2.3.4	32	3	3	R3	546	285	0,7275389445719116	0,2560321678748171	NON-HUB	Non-hub connector	mitotic spindle assembly checkpoint [GO:0007094]	ubiquitin binding [GO:0043130]	bub1-bub3 complex [GO:1990298]; kinetochore [GO:0000776]; mitotic checkpoint complex [GO:0033597]
Aspergillus fumigatus	CADAFUAP00002211	Q4WN61			20.2.3.4	32	3	3	R3	548	285	0,7295240822633065	0,2560321678748171	NON-HUB	Non-hub connector
Aspergillus fumigatus	CADAFUAP00002560	Q4WEH9			20.2.3.4	32	3	3	R3	541	285	0,7224794229895346	0,2560321678748171	NON-HUB	Non-hub connector
Aspergillus fumigatus	CADAFUAP00002721	Q4WE47			20.2.3.4	32	3	3	R2	12	8	0,5555555555555556	-1088454853285100	NON-HUB	Peripheral node	peptidyl-lysine modification to peptidyl-hypusine [GO:0008612]	deoxyhypusine synthase activity [GO:0034038]	cytoplasm [GO:0005737]
Aspergillus fumigatus	CADAFUAP00003511	Q4WHH4			20.2.3.4	32	3	3	R2	138	95	0,5260974585171183	-0,6661791462781973	NON-HUB	Peripheral node	cellular response to amino acid starvation [GO:0034198]; intracellular signal transduction [GO:0035556]; negative regulation of TOR signaling [GO:0032007]	GTPase activator activity [GO:0005096]	extrinsic component of fungal-type vacuolar membrane [GO:0097042]; GATOR1 complex [GO:1990130]
Aspergillus fumigatus	CADAFUAP00003726	Q4WIA2			20.2.3.4	32	3	3	R2	151	107	0,49787290031138987	-0,6079342211737964	NON-HUB	Peripheral node	endoplasmic reticulum to Golgi vesicle-mediated transport [GO:0006888]; intracellular protein transport [GO:0006886]; intra-Golgi vesicle-mediated transport [GO:0006891]; protein secretion [GO:0009306]	structural molecule activity [GO:0005198]	COPI vesicle coat [GO:0030126]; endoplasmic reticulum [GO:0005783]; endoplasmic reticulum-Golgi intermediate compartment [GO:0005793]; Golgi apparatus [GO:0005794]; Golgi membrane [GO:0000139]; membrane [GO:0016020]
Aspergillus fumigatus	CADAFUAP00003823	Q4WIK1			20.2.3.4	32	3	3	R2	117	105	0,19460880999342534	-0,6176417086911965	NON-HUB	Peripheral node	intracellular protein transport [GO:0006886]; vesicle-mediated transport [GO:0016192]		intracellular membrane-bounded organelle [GO:0043231]; membrane [GO:0016020]
Aspergillus fumigatus	CADAFUAP00003888	Q4WI50			20.2.3.4	32	3	3	R3	565	285	0,7455556425718537	0,2560321678748171	NON-HUB	Non-hub connector	positive regulation of TOR signaling [GO:0032008]
Aspergillus fumigatus	CADAFUAP00004681	Q4X1Q1			20.2.3.4	32	3	3	R2	113	105	0,13658078158039	-0,6176417086911965	NON-HUB	Peripheral node	intracellular protein transport [GO:0006886]; intra-Golgi vesicle-mediated transport [GO:0006891]; retrograde vesicle-mediated transport, Golgi to endoplasmic reticulum [GO:0006890]		COPI vesicle coat [GO:0030126]
Aspergillus fumigatus	CADAFUAP00004858	Q4X1D6			20.2.3.4	32	3	3	R2	160	108	0,5443749999999999	-0,6030804774150963	NON-HUB	Peripheral node	intracellular protein transport [GO:0006886]; vesicle-mediated transport [GO:0016192]	clathrin binding [GO:0030276]	membrane coat [GO:0030117]
Aspergillus fumigatus	CADAFUAP00005496	Q4WX55			20.2.3.4	32	3	3	R3	547	285	0,7285342352669872	0,2560321678748171	NON-HUB	Non-hub connector	positive regulation of ubiquitin protein ligase activity [GO:1904668]	anaphase-promoting complex binding [GO:0010997]; ubiquitin-protein transferase activator activity [GO:0097027]
Aspergillus fumigatus	CADAFUAP00005813	Q4WXC2			20.2.3.4	32	3	3	R2	122	106	0,2450954044611664	-0,6127879649324964	NON-HUB	Peripheral node	intracellular protein transport [GO:0006886]; vesicle-mediated transport [GO:0016192]	clathrin binding [GO:0030276]	membrane coat [GO:0030117]
Aspergillus fumigatus	CADAFUAP00005890	Q4WUU1			20.2.3.4	32	3	3	R2	141	109	0,40239424576228555	-0,5982267336563962	NON-HUB	Peripheral node	intracellular protein transport [GO:0006886]; vesicle-mediated transport [GO:0016192]		clathrin adaptor complex [GO:0030131]
Aspergillus fumigatus	CADAFUAP00006211	Q4WUG5			20.2.3.4	32	3	3	R3	561	285	0,741914266922131	0,2560321678748171	NON-HUB	Non-hub connector	proteasome-mediated ubiquitin-dependent protein catabolic process [GO:0043161]; ubiquitin recycling [GO:0010992]	ubiquitin binding [GO:0043130]	cytoplasm [GO:0005737]; nucleus [GO:0005634]
Aspergillus fumigatus	CADAFUAP00006738	Q4WVA1			20.2.3.4	32	3	3	R2	135	106	0,38348422496570644	-0,6127879649324964	NON-HUB	Peripheral node	intracellular protein transport [GO:0006886]; vesicle-mediated transport [GO:0016192]		AP-3 adaptor complex [GO:0030123]
Aspergillus fumigatus	CADAFUAP00006808	Q4WUC1			20.2.3.4	32	3	3	R2	121	108	0,20333310566218155	-0,6030804774150963	NON-HUB	Peripheral node	intracellular protein transport [GO:0006886]; vesicle-mediated transport [GO:0016192]		clathrin adaptor complex [GO:0030131]
Aspergillus fumigatus	CADAFUAP00007128	Q4WSL3			20.2.3.4	32	3	3	R3	541	285	0,7224794229895346	0,2560321678748171	NON-HUB	Non-hub connector	establishment of mitotic spindle orientation [GO:0000132]; microtubule organizing center organization [GO:0031023]; nuclear migration [GO:0007097]; regulation of microtubule motor activity [GO:2000574]; vesicle transport along microtubule [GO:0047496]	dynein complex binding [GO:0070840]; microtubule plus-end binding [GO:0051010]	cytoplasmic microtubule [GO:0005881]; kinetochore [GO:0000776]; microtubule associated complex [GO:0005875]; nuclear envelope [GO:0005635]
Aspergillus fumigatus	CADAFUAP00007317	Q4WT08			20.2.3.4	32	3	3	R2	147	106	0,4800314683696607	-0,6127879649324964	NON-HUB	Peripheral node	endoplasmic reticulum to Golgi vesicle-mediated transport [GO:0006888]; intracellular protein transport [GO:0006886]; intra-Golgi vesicle-mediated transport [GO:0006891]	structural molecule activity [GO:0005198]	COPI vesicle coat [GO:0030126]; Golgi membrane [GO:0000139]
Aspergillus fumigatus	CADAFUAP00007373	Q4WTL7			20.2.3.4	32	3	3	R3	560	285	0,7409917091836735	0,2560321678748171	NON-HUB	Non-hub connector
Aspergillus fumigatus	CADAFUAP00007411	Q4WS49			20.2.3.4	32	3	3	R2	113	105	0,13658078158039	-0,6176417086911965	NON-HUB	Peripheral node	clathrin-dependent endocytosis [GO:0072583]; protein transport [GO:0015031]; vesicle-mediated transport [GO:0016192]	clathrin adaptor activity [GO:0035615]	AP-2 adaptor complex [GO:0030122]; intracellular membrane-bounded organelle [GO:0043231]
Aspergillus fumigatus	CADAFUAP00007544	Q4WRL8			20.2.3.4	32	3	3	R2	149	109	0,4648439259492815	-0,5982267336563962	NON-HUB	Peripheral node	endoplasmic reticulum to Golgi vesicle-mediated transport [GO:0006888]; Golgi localization [GO:0051645]; protein transport [GO:0015031]; retrograde vesicle-mediated transport, Golgi to endoplasmic reticulum [GO:0006890]		COPI-coated vesicle [GO:0030137]; COPI vesicle coat [GO:0030126]; cytosol [GO:0005829]
Aspergillus fumigatus	CADAFUAP00007568	Q4WRX8			20.2.3.4	32	3	3	R3	553	285	0,7343930361761752	0,2560321678748171	NON-HUB	Non-hub connector	cell division [GO:0051301]; positive regulation of ubiquitin protein ligase activity [GO:1904668]	anaphase-promoting complex binding [GO:0010997]; ubiquitin-protein transferase activator activity [GO:0097027]
Aspergillus fumigatus	CADAFUAP00008025	Q4WNZ7			20.2.3.4	32	3	3	R3	570	285	0,75	0,2560321678748171	NON-HUB	Non-hub connector	rRNA processing [GO:0006364]	U3 snoRNA binding [GO:0034511]	small-subunit processome [GO:0032040]
Aspergillus fumigatus	CADAFUAP00008702	Q4WJG7			20.2.3.4	32	3	3	R2	148	108	0,4674945215485756	-0,6030804774150963	NON-HUB	Peripheral node	intracellular protein transport [GO:0006886]; vesicle-mediated transport [GO:0016192]		AP-1 adaptor complex [GO:0030121]
Aspergillus fumigatus	CADAFUAP00009440	Q4WG35			20.2.3.4	32	3	3	R2	130	106	0,33514792899408286	-0,6127879649324964	NON-HUB	Peripheral node	Golgi to vacuole transport [GO:0006896]; intracellular protein transport [GO:0006886]; protein targeting to vacuole [GO:0006623]		AP-3 adaptor complex [GO:0030123]; endosome membrane [GO:0010008]; Golgi apparatus [GO:0005794]
Aspergillus fumigatus	CADAFUAP00009682	Q4WGA0			20.2.3.4	32	3	3	R2	123	95	0,40346354683059027	-0,6661791462781973	NON-HUB	Peripheral node	small GTPase mediated signal transduction [GO:0007264]	cytoskeletal protein binding [GO:0008092]; GTPase activator activity [GO:0005096]	cell division site [GO:0032153]; cytoplasm [GO:0005737]; cytoskeleton [GO:0005856]; division septum [GO:0000935]; plasma membrane [GO:0005886]
Aspergillus fumigatus	CADAFUAP00009687	Q4WH28			20.2.3.4	32	3	3	R3	548	289	0,7218784964569236	0,2754471429096174	NON-HUB	Non-hub connector	nucleoside metabolic process [GO:0009116]	transferase activity, transferring glycosyl groups [GO:0016757]
Aspergillus fumigatus	CADAFUAP00000696	Q4WDL4			20.2.3.5	24	3	3	R3	541	285	0,7224794229895346	0,2560321678748171	NON-HUB	Non-hub connector	rRNA processing [GO:0006364]
Aspergillus fumigatus	CADAFUAP00001580	Q4WN57			20.2.3.5	24	3	3	R3	259	118	0,7924300472563021	-0,5545430398280956	NON-HUB	Non-hub connector	protein folding [GO:0006457]	ATP binding [GO:0005524]; unfolded protein binding [GO:0051082]	chaperonin-containing T-complex [GO:0005832]
Aspergillus fumigatus	CADAFUAP00002087	Q4WN25			20.2.3.5	24	3	3	R3	541	285	0,7224794229895346	0,2560321678748171	NON-HUB	Non-hub connector	carbon catabolite repression of transcription [GO:0045013]
Aspergillus fumigatus	CADAFUAP00002877	Q4WEI1			20.2.3.5	24	3	3	R3	615	285	0,7852468768590125	0,2560321678748171	NON-HUB	Non-hub connector	maturation of SSU-rRNA from tricistronic rRNA transcript (SSU-rRNA, 5.8S rRNA, LSU-rRNA) [GO:0000462]; ribosomal small subunit assembly [GO:0000028]		Pwp2p-containing subcomplex of 90S preribosome [GO:0034388]; small-subunit processome [GO:0032040]
Aspergillus fumigatus	CADAFUAP00003137	Q4WC32			20.2.3.5	24	3	3	R1	10	10	0,0	-1.07875e+16	NON-HUB	Ultra-peripheral node	protein folding [GO:0006457]
Aspergillus fumigatus	CADAFUAP00003224	Q4WCG9			20.2.3.5	24	3	3	R3	541	285	0,7224794229895346	0,2560321678748171	NON-HUB	Non-hub connector	microtubule-based movement [GO:0007018]	dynein heavy chain binding [GO:0045504]; dynein light chain binding [GO:0045503]	cytoplasmic dynein complex [GO:0005868]
Aspergillus fumigatus	CADAFUAP00003362	Q4WHY0			20.2.3.5	24	3	3	R2	179	132	0,4561967479167317	-0,48659062720629453	NON-HUB	Peripheral node	histone H3 deacetylation [GO:0070932]; histone H4 deacetylation [GO:0070933]; positive regulation of transcription by RNA polymerase II [GO:0045944]	histone deacetylase activity [GO:0004407]; metal ion binding [GO:0046872]; NAD-dependent histone deacetylase activity (H3-K14 specific) [GO:0032041]	histone deacetylase complex [GO:0000118]
Aspergillus fumigatus	CADAFUAP00003380	Q4WHV8			20.2.3.5	24	3	3	R3	544	285	0,7255318717560553	0,2560321678748171	NON-HUB	Non-hub connector	nucleosome assembly [GO:0006334]	histone binding [GO:0042393]	CAF-1 complex [GO:0033186]; nucleus [GO:0005634]
Aspergillus fumigatus	CADAFUAP00003666	Q4WIA3			20.2.3.5	24	3	3	R2	105	99	0,1110204081632653	-0,646764171243397	NON-HUB	Peripheral node
Aspergillus fumigatus	CADAFUAP00004090	Q4WZR6			20.2.3.5	24	3	3	R4	268	118	0,8061372243261306	-0,5545430398280956	NON-HUB	Non-hub kinless node	protein folding [GO:0006457]	ATP binding [GO:0005524]; unfolded protein binding [GO:0051082]	chaperonin-containing T-complex [GO:0005832]
Aspergillus fumigatus	CADAFUAP00004885	Q4X1P0			20.2.3.5	24	3	3	R4	335	117	0,8780218311427935	-0,5593967835867957	NON-HUB	Non-hub kinless node	'de novo' protein folding [GO:0006458]; apoptotic mitochondrial changes [GO:0008637]; cellular response to temperature stimulus [GO:0071502]; mitochondrion organization [GO:0007005]; protein import into mitochondrial intermembrane space [GO:0045041]; protein refolding [GO:0042026]	ATP binding [GO:0005524]; unfolded protein binding [GO:0051082]	cytosol [GO:0005829]; mitochondrion [GO:0005739]
Aspergillus fumigatus	CADAFUAP00005100	Q4WXI1			20.2.3.5	24	3	3	R4	301	120	0,8410613569386651	-0,5448355523106955	NON-HUB	Non-hub kinless node	protein folding [GO:0006457]	ATP binding [GO:0005524]; carbamoyl-phosphate synthase (glutamine-hydrolyzing) activity [GO:0004088]; unfolded protein binding [GO:0051082]	chaperonin-containing T-complex [GO:0005832]
Aspergillus fumigatus	CADAFUAP00005191	Q4WYH3			20.2.3.5	24	3	3	R4	323	121	0,8596650979114149	-0,5399818085519953	NON-HUB	Non-hub kinless node	protein folding [GO:0006457]	ATP binding [GO:0005524]; unfolded protein binding [GO:0051082]	chaperonin-containing T-complex [GO:0005832]
Aspergillus fumigatus	CADAFUAP00005569	Q4WX11			20.2.3.5	24	3	3	R4	351	123	0,877200672072467	-0,5302743210345952	NON-HUB	Non-hub kinless node	protein folding [GO:0006457]	ATP binding [GO:0005524]; unfolded protein binding [GO:0051082]	chaperonin-containing T-complex [GO:0005832]
Aspergillus fumigatus	CADAFUAP00006588	Q4WUP7			20.2.3.5	24	3	3	R3	546	285	0,7275389445719116	0,2560321678748171	NON-HUB	Non-hub connector
Aspergillus fumigatus	CADAFUAP00007032	Q4WT69			20.2.3.5	24	3	3	R2	141	99	0,5070167496604798	-0,646764171243397	NON-HUB	Peripheral node	gluconeogenesis [GO:0006094]; glycolytic process [GO:0006096]; positive regulation of oxidative phosphorylation [GO:1903862]	ADP binding [GO:0043531]; ATP binding [GO:0005524]; phosphoglycerate kinase activity [GO:0004618]	cytosol [GO:0005829]
Aspergillus fumigatus	CADAFUAP00007600	P61832			20.2.3.5	24	3	3	R4	360	125	0,8794367283950617	-0,520566833517195	NON-HUB	Non-hub kinless node		DNA binding [GO:0003677]; protein heterodimerization activity [GO:0046982]	nucleosome [GO:0000786]; nucleus [GO:0005634]
Aspergillus fumigatus	CADAFUAP00008256	Q4WPK8			20.2.3.5	24	3	3	R3	544	285	0,7255318717560553	0,2560321678748171	NON-HUB	Non-hub connector	transcription-coupled nucleotide-excision repair [GO:0006283]		PeBoW complex [GO:0070545]; preribosome, large subunit precursor [GO:0030687]
Aspergillus fumigatus	CADAFUAP00008303	Q4WNK7			20.2.3.5	24	3	3	R3	556	285	0,7372515656539516	0,2560321678748171	NON-HUB	Non-hub connector	COPII-coated vesicle budding [GO:0090114]; mRNA transport [GO:0051028]; positive regulation of TORC1 signaling [GO:1904263]; protein transport [GO:0015031]	structural molecule activity [GO:0005198]	COPII vesicle coat [GO:0030127]; cytosol [GO:0005829]; endoplasmic reticulum membrane [GO:0005789]; Golgi membrane [GO:0000139]; nuclear pore outer ring [GO:0031080]
Aspergillus fumigatus	CADAFUAP00008484	Q4WPM0			20.2.3.5	24	3	3	R4	370	131	0,874645726807889	-0,4914443709649946	NON-HUB	Non-hub kinless node	protein folding [GO:0006457]	ATP binding [GO:0005524]; unfolded protein binding [GO:0051082]	chaperonin-containing T-complex [GO:0005832]
Aspergillus fumigatus	CADAFUAP00008870	Q4WJA0			20.2.3.5	24	3	3	R3	256	120	0,7802734375	-0,5448355523106955	NON-HUB	Non-hub connector	protein folding [GO:0006457]	ATP binding [GO:0005524]; unfolded protein binding [GO:0051082]	chaperonin-containing T-complex [GO:0005832]
Aspergillus fumigatus	CADAFUAP00009012	Q4WKP6			20.2.3.5	24	3	3	R4	312	125	0,839486768573307	-0,520566833517195	NON-HUB	Non-hub kinless node	protein folding [GO:0006457]	ATP binding [GO:0005524]; unfolded protein binding [GO:0051082]	chaperonin-containing T-complex [GO:0005832]
Aspergillus fumigatus	CADAFUAP00009209	Q4WKM1			20.2.3.5	24	3	3	R3	557	285	0,7381941601745694	0,2560321678748171	NON-HUB	Non-hub connector	ribosomal large subunit assembly [GO:0000027]		nucleolus [GO:0005730]
Aspergillus fumigatus	CADAFUAP00009454	Q4WH64			20.2.3.5	24	3	3	R3	548	289	0,7218784964569236	0,2754471429096174	NON-HUB	Non-hub connector	negative regulation of transcription by RNA polymerase II [GO:0000122]		nuclear chromatin [GO:0000790]; nuclear transcriptional repressor complex [GO:0090568]; nucleus [GO:0005634]
Aspergillus fumigatus	CADAFUAP00008070	Q4WP94			22.1.3.4	22	3	3	R3	179	96	0,7123685278237258	-0,6613254025194972	NON-HUB	Non-hub connector	proteasome-mediated ubiquitin-dependent protein catabolic process [GO:0043161]; regulation of protein catabolic process [GO:0042176]	enzyme regulator activity [GO:0030234]	nucleus [GO:0005634]; proteasome regulatory particle, base subcomplex [GO:0008540]; proteasome storage granule [GO:0034515]
Aspergillus fumigatus	CADAFUAP00004494	Q4X0B2			22.2.12	29	2	3	R3	75	36	0,7696000000000001	-0,9525500280415018	NON-HUB	Non-hub connector	chromosome organization [GO:0051276]	ATP binding [GO:0005524]	chromosome [GO:0005694]; nucleus [GO:0005634]
Aspergillus fumigatus	CADAFUAP00004720	Q4WZI1			22.2.12	29	2	3	R3	68	37	0,7039359861591696	-0,9476962842828017	NON-HUB	Non-hub connector	DNA repair [GO:0006281]; mitotic sister chromatid cohesion [GO:0007064]		chromatin [GO:0000785]; nucleus [GO:0005634]
Aspergillus fumigatus	CADAFUAP00004730	Q4X159			22.2.12	29	2	3	R2	48	33	0,52734375	-0,967111259317602	NON-HUB	Peripheral node	chromosome organization [GO:0051276]	ATP binding [GO:0005524]	chromosome [GO:0005694]; nucleus [GO:0005634]
Aspergillus fumigatus	CADAFUAP00005037	Q4WWM3			22.2.12	29	2	3	R3	4	2	0,75	-1.11758e+16	NON-HUB	Non-hub connector
Aspergillus fumigatus	CADAFUAP00005672	Q4WX53			22.2.12	29	2	3	R3	64	35	0,700927734375	-0,9574037718002019	NON-HUB	Non-hub connector	mitotic sister chromatid cohesion [GO:0007064]	ATP binding [GO:0005524]; chromatin binding [GO:0003682]; protein heterodimerization activity [GO:0046982]	cohesin complex [GO:0008278]; nucleus [GO:0005634]
Aspergillus fumigatus	CADAFUAP00005872	Q4WWD4			22.2.12	29	2	3	R2	47	33	0,5070167496604798	-0,967111259317602	NON-HUB	Peripheral node	double-strand break repair via homologous recombination [GO:0000724]; tRNA aminoacylation for protein translation [GO:0006418]	aminoacyl-tRNA ligase activity [GO:0004812]; ATP binding [GO:0005524]	Smc5-Smc6 complex [GO:0030915]
Aspergillus fumigatus	CADAFUAP00008129	Q4WQF8			22.2.12	29	2	3	R3	71	32	0,796865701249752	-0,9719650030763021	NON-HUB	Non-hub connector	chromosome organization involved in meiotic cell cycle [GO:0070192]; DNA duplex unwinding [GO:0032508]; DNA repair [GO:0006281]; nucleic acid phosphodiester bond hydrolysis [GO:0090305]; telomere capping [GO:0016233]; telomere maintenance via recombination [GO:0000722]; telomere maintenance via telomerase [GO:0007004]	adenylate kinase activity [GO:0004017]; ATPase activity [GO:0016887]; double-stranded telomeric DNA binding [GO:0003691]; G-quadruplex DNA binding [GO:0051880]; single-stranded telomeric DNA binding [GO:0043047]	condensed nuclear chromosome [GO:0000794]; Mre11 complex [GO:0030870]; nuclear chromatin [GO:0000790]; nuclear chromosome, telomeric region [GO:0000784]; site of double-strand break [GO:0035861]
Aspergillus fumigatus	CADAFUAP00008805	Q4WJD5			22.2.12	29	2	3	R2	4	3	0,4375	-1.11272e+16	NON-HUB	Peripheral node
Aspergillus fumigatus	CADAFUAP00009077	Q4WKF3			22.2.13.1	16	3	3	R3	27	14	0,7311385459533608	-1.05933e+16	NON-HUB	Non-hub connector	actin filament polymerization [GO:0030041]; Arp2/3 complex-mediated actin nucleation [GO:0034314]	actin filament binding [GO:0051015]; structural constituent of cytoskeleton [GO:0005200]	Arp2/3 protein complex [GO:0005885]; cytoplasm [GO:0005737]
Aspergillus fumigatus	CADAFUAP00000344	Q4WEX2			22.2.2.2	49	3	3	R3	20	9	0,7975	-1.0836e+16	NON-HUB	Non-hub connector		DNA binding [GO:0003677]
Aspergillus fumigatus	CADAFUAP00002288	Q4WM94			22.2.2.2	49	3	3	R3	22	11	0,75	-1.07389e+16	NON-HUB	Non-hub connector	chaperone cofactor-dependent protein refolding [GO:0051085]	ATP binding [GO:0005524]; chaperone binding [GO:0051087]; metal ion binding [GO:0046872]; unfolded protein binding [GO:0051082]	mitochondrial matrix [GO:0005759]
Aspergillus fumigatus	CADAFUAP00001392	Q4W9I9			22.2.3.3	9	3	3	R3	182	102	0,6859074990943123	-0,6322029399672968	NON-HUB	Non-hub connector	DNA damage checkpoint [GO:0000077]; telomere maintenance [GO:0000723]	ATP binding [GO:0005524]; protein serine/threonine kinase activity [GO:0004674]	nucleus [GO:0005634]
Aspergillus fumigatus	CADAFUAP00004817	Q4X0E6			22.2.3.3	9	3	3	R2	6	5	0,30555555555555547	-1103016084561200	NON-HUB	Peripheral node	telomere maintenance [GO:0000723]	telomeric DNA binding [GO:0042162]	ASTRA complex [GO:0070209]; cytosol [GO:0005829]; nuclear chromosome, telomeric region [GO:0000784]
Aspergillus fumigatus	CADAFUAP00008327	Q4WPX7			22.2.3.3	9	3	3	R3	23	14	0,6294896030245747	-1.05933e+16	NON-HUB	Non-hub connector		DNA binding [GO:0003677]	nucleus [GO:0005634]
Aspergillus fumigatus	CADAFUAP00006481	Q4WTV1			22.2.3.5	22	3	3	R3	45	25	0,691358024691358	-1.00594e+16	NON-HUB	Non-hub connector	negative regulation of transcription from RNA polymerase II promoter by pheromones [GO:0046020]; positive regulation of transcription from RNA polymerase II promoter by pheromones [GO:0007329]; sexual reproduction [GO:0019953]	DNA-binding transcription factor activity [GO:0003700]; nucleic acid binding [GO:0003676]	nucleus [GO:0005634]; Ste12p-Dig1p-Dig2p complex [GO:1990526]; Tec1p-Ste12p-Dig1p complex [GO:1990527]
Aspergillus fumigatus	CADAFUAP00002972	Q4WCA0			22.2.3.6	41	3	3	R3	5	3	0,64	-1.11272e+16	NON-HUB	Non-hub connector		DNA binding [GO:0003677]; histone binding [GO:0042393]; protein heterodimerization activity [GO:0046982]	nucleus [GO:0005634]
Aspergillus fumigatus	CADAFUAP00008973	Q4WJ31			22.2.3.6	41	3	3	R3	5	3	0,64	-1.11272e+16	NON-HUB	Non-hub connector			nucleus [GO:0005634]
Aspergillus fumigatus	CADAFUAP00002794	Q4WED0			22.2.3.7	17	3	3	R3	186	107	0,6690657879523644	-0,6079342211737964	NON-HUB	Non-hub connector	DNA repair [GO:0006281]; histone acetylation [GO:0016573]; regulation of transcription, DNA-templated [GO:0006355]	kinase activity [GO:0016301]; transcription coregulator activity [GO:0003712]	NuA4 histone acetyltransferase complex [GO:0035267]; nucleus [GO:0005634]; SAGA complex [GO:0000124]
Aspergillus fumigatus	CADAFUAP00005108	Q4WX46			22.2.3.7	17	3	3	R1	1	1	0,0	-1.12243e+16	NON-HUB	Ultra-peripheral node	histone H2A acetylation [GO:0043968]; histone H3-K14 acetylation [GO:0044154]; histone H3-K23 acetylation [GO:0043972]; histone H4-K12 acetylation [GO:0043983]; histone H4-K5 acetylation [GO:0043981]; histone H4-K8 acetylation [GO:0043982]		MOZ/MORF histone acetyltransferase complex [GO:0070776]; NuA3a histone acetyltransferase complex [GO:1990467]; NuA3b histone acetyltransferase complex [GO:1990468]; NuA4 histone acetyltransferase complex [GO:0035267]; nucleolus [GO:0005730]
Aspergillus fumigatus	CADAFUAP00005698	Q4WXZ7			22.2.3.7	17	3	3	R3	52	24	0,7869822485207101	-1.01079e+16	NON-HUB	Non-hub connector	asexual spore wall assembly [GO:0042243]; asexual sporulation resulting in formation of a cellular spore [GO:0043936]; positive regulation of asexual sporulation resulting in formation of a cellular spore [GO:0043945]; regulation of fungal-type cell wall organization [GO:0060237]	nucleic acid binding [GO:0003676]
Aspergillus fumigatus	CADAFUAP00000021	Q4WEY2						3	R3	301	146	0,7647266586461519	-0,41863821458449346	NON-HUB	Non-hub connector	nucleotide catabolic process [GO:0009166]	hydrolase activity [GO:0016787]	cytosol [GO:0005829]
Aspergillus fumigatus	CADAFUAP00000177	Q4WFF3						3	R2	4	3	0,4375	-1.11272e+16	NON-HUB	Peripheral node	double-strand break repair via homologous recombination [GO:0000724]; postreplication repair [GO:0006301]	ubiquitin-protein transferase activity [GO:0004842]	nucleus [GO:0005634]; Smc5-Smc6 complex [GO:0030915]
Aspergillus fumigatus	CADAFUAP00000200	Q4WFT4						3	R3	382	178	0,782873276500096	-0,26331841430609104	NON-HUB	Non-hub connector		nucleic acid binding [GO:0003676]
Aspergillus fumigatus	CADAFUAP00000266	Q4WFF9						3	R3	325	171	0,7231621301775147	-0,2972946206169916	NON-HUB	Non-hub connector			actin cytoskeleton [GO:0015629]
Aspergillus fumigatus	CADAFUAP00000297	Q4WEW7						3	R3	566	285	0,7464539449862029	0,2560321678748171	NON-HUB	Non-hub connector	rRNA processing [GO:0006364]		Pwp2p-containing subcomplex of 90S preribosome [GO:0034388]; small-subunit processome [GO:0032040]
Aspergillus fumigatus	CADAFUAP00000351	Q4WFM3						3	R3	14	8	0,6734693877551021	-1088454853285100	NON-HUB	Non-hub connector
Aspergillus fumigatus	CADAFUAP00000364	A4D9Z5						3	R1	22	22	0,0	-1.0205e+16	NON-HUB	Ultra-peripheral node		nucleic acid binding [GO:0003676]
Aspergillus fumigatus	CADAFUAP00000397	Q4WFI8						3	R3	382	178	0,782873276500096	-0,26331841430609104	NON-HUB	Non-hub connector	negative regulation of transcription by RNA polymerase II [GO:0000122]; positive regulation of transcription by RNA polymerase II [GO:0045944]; transcription, DNA-templated [GO:0006351]	DNA-binding transcription factor activity, RNA polymerase II-specific [GO:0000981]; sequence-specific DNA binding [GO:0043565]; zinc ion binding [GO:0008270]	nuclear chromatin [GO:0000790]
Aspergillus fumigatus	CADAFUAP00000461	Q4WD95						3	R2	127	94	0,4521669043338087	-0,6710328900368974	NON-HUB	Peripheral node	autophagy [GO:0006914]; COPII vesicle coating [GO:0048208]; endoplasmic reticulum organization [GO:0007029]; Golgi organization [GO:0007030]; positive regulation of protein exit from endoplasmic reticulum [GO:0070863]; protein localization to endoplasmic reticulum exit site [GO:0070973]; protein transport [GO:0015031]		endoplasmic reticulum exit site [GO:0070971]; endoplasmic reticulum membrane [GO:0005789]; ER to Golgi transport vesicle membrane [GO:0012507]; Golgi membrane [GO:0000139]
Aspergillus fumigatus	CADAFUAP00000465	Q4WDG4						3	R3	247	112	0,7943909914930584	-0,583665502380296	NON-HUB	Non-hub connector		DNA binding [GO:0003677]; protein heterodimerization activity [GO:0046982]	nucleosome [GO:0000786]; nucleus [GO:0005634]
Aspergillus fumigatus	CADAFUAP00000488	Q4WCW9						3	R3	54	33	0,6265432098765431	-0,967111259317602	NON-HUB	Non-hub connector	double-strand break repair via homologous recombination [GO:0000724]; sister chromatid cohesion [GO:0007062]		Smc5-Smc6 complex [GO:0030915]
Aspergillus fumigatus	CADAFUAP00000494	Q4WDK8						3	R3	552	285	0,7334298204158791	0,2560321678748171	NON-HUB	Non-hub connector	regulation of transcription by RNA polymerase II [GO:0006357]; tRNA wobble uridine modification [GO:0002098]		Elongator holoenzyme complex [GO:0033588]; nucleus [GO:0005634]; transcription elongation factor complex [GO:0008023]
Aspergillus fumigatus	CADAFUAP00000497	Q4WCZ0						3	R1	6	6	0,0	-1098162340802500	NON-HUB	Ultra-peripheral node	double-strand break repair [GO:0006302]; sister chromatid cohesion [GO:0007062]	chromatin binding [GO:0003682]	cohesin complex [GO:0008278]
Aspergillus fumigatus	CADAFUAP00000517	Q4WCT6						3	R2	111	104	0,12214917620323029	-0,6224954524498967	NON-HUB	Peripheral node	actin filament polymerization [GO:0030041]; Arp2/3 complex-mediated actin nucleation [GO:0034314]	actin binding [GO:0003779]	actin cortical patch [GO:0030479]; Arp2/3 protein complex [GO:0005885]
Aspergillus fumigatus	CADAFUAP00000537	Q4WDJ0						3	R2	38	29	0,417590027700831	-0,9865262343524023	NON-HUB	Peripheral node	formate catabolic process [GO:0042183]	formate dehydrogenase (NAD+) activity [GO:0008863]; NAD binding [GO:0051287]; oxidoreductase activity, acting on the CH-OH group of donors, NAD or NADP as acceptor [GO:0016616]	cytoplasm [GO:0005737]
Aspergillus fumigatus	CADAFUAP00000585	Q4WDL5						3	R3	393	179	0,7925464069045445	-0,258464670547391	NON-HUB	Non-hub connector		nucleic acid binding [GO:0003676]
Aspergillus fumigatus	CADAFUAP00000607	Q4WDH2						3	R4	424	173	0,8335206034175864	-0,2875871330995914	NON-HUB	Non-hub kinless node		ATP binding [GO:0005524]	actin cytoskeleton [GO:0015629]; cell surface [GO:0009986]; cytoplasm [GO:0005737]
Aspergillus fumigatus	CADAFUAP00000676	Q4WDF4						3	R2	110	92	0,30049586776859516	-0,6807403775542975	NON-HUB	Peripheral node	maturation of SSU-rRNA from tricistronic rRNA transcript (SSU-rRNA, 5.8S rRNA, LSU-rRNA) [GO:0000462]; translation [GO:0006412]	RNA binding [GO:0003723]; structural constituent of ribosome [GO:0003735]	mitochondrial small ribosomal subunit [GO:0005763]
Aspergillus fumigatus	CADAFUAP00000712	Q4WCU0						3	R3	566	285	0,7464539449862029	0,2560321678748171	NON-HUB	Non-hub connector
Aspergillus fumigatus	CADAFUAP00000742	Q4WCP0						3	R2	34	23	0,5423875432525951	-1.01565e+16	NON-HUB	Peripheral node		nucleic acid binding [GO:0003676]
Aspergillus fumigatus	CADAFUAP00000898	Q4WBC2						3	R2	19	15	0,3767313019390581	-1.05448e+16	NON-HUB	Peripheral node	cyanide catabolic process [GO:0019500]; cyanide metabolic process [GO:0019499]	indole-3-acetonitrile nitrile hydratase activity [GO:0080109]; nitrilase activity [GO:0000257]
Aspergillus fumigatus	CADAFUAP00001045	Q4WAM8						3	R4	370	159	0,8153323593864135	-0,35553954572139246	NON-HUB	Non-hub kinless node		Hsp90 protein binding [GO:0051879]
Aspergillus fumigatus	CADAFUAP00001100	Q4WAN6						3	R1	92	91	0,021620982986767623	-0,6855941213129976	NON-HUB	Ultra-peripheral node	mRNA export from nucleus [GO:0006406]; positive regulation of transcription, DNA-templated [GO:0045893]; protein import into nucleus [GO:0006606]	structural constituent of nuclear pore [GO:0017056]	nuclear membrane [GO:0031965]; nuclear pore outer ring [GO:0031080]
Aspergillus fumigatus	CADAFUAP00001140	Q4WA99						3	R3	548	289	0,7218784964569236	0,2754471429096174	NON-HUB	Non-hub connector	negative regulation of transcription by RNA polymerase II [GO:0000122]		nuclear chromatin [GO:0000790]; nuclear transcriptional repressor complex [GO:0090568]; nucleus [GO:0005634]
Aspergillus fumigatus	CADAFUAP00001147	Q4WAH6						3	R1	10	10	0,0	-1.07875e+16	NON-HUB	Ultra-peripheral node
Aspergillus fumigatus	CADAFUAP00001232	A4DA60						3	R3	297	146	0,7583466539695496	-0,41863821458449346	NON-HUB	Non-hub connector		acid phosphatase activity [GO:0003993]; metal ion binding [GO:0046872]
Aspergillus fumigatus	CADAFUAP00001271	Q4WA36						3	R2	19	15	0,3767313019390581	-1.05448e+16	NON-HUB	Peripheral node	nitrogen compound metabolic process [GO:0006807]	hydrolase activity [GO:0016787]
Aspergillus fumigatus	CADAFUAP00001275	Q4WA10						3	R2	12	10	0,30555555555555547	-1.07875e+16	NON-HUB	Peripheral node	sequestering of actin monomers [GO:0042989]	actin monomer binding [GO:0003785]	cell cortex [GO:0005938]
Aspergillus fumigatus	CADAFUAP00001304	Q4W9L4						3	R2	161	102	0,5986265961961345	-0,6322029399672968	NON-HUB	Peripheral node
Aspergillus fumigatus	CADAFUAP00001313	Q4WA47						3	R2	161	102	0,5986265961961345	-0,6322029399672968	NON-HUB	Peripheral node
Aspergillus fumigatus	CADAFUAP00001319	Q4W9N7						3	R2	183	127	0,5183791692794649	-0,5108593459997949	NON-HUB	Peripheral node	regulation of transcription involved in G1/S transition of mitotic cell cycle [GO:0000083]	acetylspermidine deacetylase activity [GO:0047611]; histone deacetylase activity [GO:0004407]
Aspergillus fumigatus	CADAFUAP00001323	Q4W9M4						3	R4	364	131	0,8704791088032846	-0,4914443709649946	NON-HUB	Non-hub kinless node		metal ion binding [GO:0046872]; ubiquitin-protein transferase activity [GO:0004842]
Aspergillus fumigatus	CADAFUAP00001342	Q4W9M3						3	R3	305	167	0,7001988712711638	-0,31670959565179185	NON-HUB	Non-hub connector	histone exchange [GO:0043486]	nucleosome binding [GO:0031491]	cytoplasm [GO:0005737]; cytoskeleton [GO:0005856]; Swr1 complex [GO:0000812]
Aspergillus fumigatus	CADAFUAP00001363	Q4WA13						3	R3	314	167	0,7171386263134407	-0,31670959565179185	NON-HUB	Non-hub connector	ATP-dependent chromatin remodeling [GO:0043044]; DNA duplex unwinding [GO:0032508]; double-strand break repair [GO:0006302]; regulation of transcription, DNA-templated [GO:0006355]		cytoplasm [GO:0005737]; Ino80 complex [GO:0031011]
Aspergillus fumigatus	CADAFUAP00001404	Q4W9N4						3	R4	293	126	0,8150706472993279	-0,515713089758495	NON-HUB	Non-hub kinless node		DNA binding [GO:0003677]	nucleus [GO:0005634]
Aspergillus fumigatus	CADAFUAP00001414	Q4WA02						3	R3	297	146	0,7583466539695496	-0,41863821458449346	NON-HUB	Non-hub connector		hydrolase activity [GO:0016787]
Aspergillus fumigatus	CADAFUAP00001430	A4DA69						3	R2	121	96	0,3705347995355508	-0,6613254025194972	NON-HUB	Peripheral node	cellular response to heat [GO:0034605]; positive regulation of transcription from RNA polymerase II promoter in response to heat stress [GO:0061408]	DNA-binding transcription factor activity [GO:0003700]; RNA polymerase II proximal promoter sequence-specific DNA binding [GO:0000978]; sequence-specific DNA binding [GO:0043565]	nucleus [GO:0005634]
Aspergillus fumigatus	CADAFUAP00001469	Q4W9R6						3	R1	4	4	0,0	-1.10787e+16	NON-HUB	Ultra-peripheral node	attachment of mitotic spindle microtubules to kinetochore [GO:0051315]; homologous chromosome segregation [GO:0045143]; meiotic sister chromatid segregation [GO:0045144]	microtubule site clamp [GO:1990644]	chromosome, centromeric core domain [GO:0034506]; condensed nuclear chromosome kinetochore [GO:0000778]; mitotic spindle [GO:0072686]; monopolin complex [GO:0033551]; nucleolus [GO:0005730]
Aspergillus fumigatus	CADAFUAP00001486	Q4WA19						3	R1	25	25	0,0	-1.00594e+16	NON-HUB	Ultra-peripheral node	nucleotide catabolic process [GO:0009166]	nucleotide binding [GO:0000166]; UDP-sugar diphosphatase activity [GO:0008768]
Aspergillus fumigatus	CADAFUAP00001491	Q4W8W9						3	R3	297	146	0,7583466539695496	-0,41863821458449346	NON-HUB	Non-hub connector	nucleotide catabolic process [GO:0009166]	hydrolase activity [GO:0016787]	cytosol [GO:0005829]
Aspergillus fumigatus	CADAFUAP00001598	Q4WM22						3	R3	342	157	0,7892599432303957	-0,3652470332387926	NON-HUB	Non-hub connector	cell adhesion involved in biofilm formation [GO:0043708]; fungal-type cell wall organization [GO:0031505]; pathogenesis [GO:0009405]	phosphoprotein phosphatase activity [GO:0004721]
Aspergillus fumigatus	CADAFUAP00001623	Q4WNC3						3	R3	217	98	0,7960457856399584	-0,6516179150020971	NON-HUB	Non-hub connector
Aspergillus fumigatus	CADAFUAP00001632	Q4WM68						3	R2	102	94	0,15071126489811626	-0,6710328900368974	NON-HUB	Peripheral node	DNA repair [GO:0006281]; proteasome-mediated ubiquitin-dependent protein catabolic process [GO:0043161]	damaged DNA binding [GO:0003684]	nucleus [GO:0005634]
Aspergillus fumigatus	CADAFUAP00001667	Q4WNG0						3	R3	573	287	0,7491266382195907	0,2657396553922172	NON-HUB	Non-hub connector	Arp2/3 complex-mediated actin nucleation [GO:0034314]	actin filament binding [GO:0051015]	actin cortical patch [GO:0030479]; Arp2/3 protein complex [GO:0005885]
Aspergillus fumigatus	CADAFUAP00001668	A4D9Q8						3	R4	251	95	0,8567483055824511	-0,6661791462781973	NON-HUB	Non-hub kinless node		DNA-binding transcription factor activity [GO:0003700]; phosphorelay response regulator activity [GO:0000156]; sequence-specific DNA binding [GO:0043565]; transferase activity [GO:0016740]	nucleus [GO:0005634]
Aspergillus fumigatus	CADAFUAP00001676	Q4WLK2						3	R2	21	15	0,4897959183673469	-1.05448e+16	NON-HUB	Peripheral node	asparagine metabolic process [GO:0006528]; glutamine metabolic process [GO:0006541]; oxaloacetate metabolic process [GO:0006107]	omega-amidase activity [GO:0050152]
Aspergillus fumigatus	CADAFUAP00001692	Q4WMY9						3	R4	257	104	0,8362427894442005	-0,6224954524498967	NON-HUB	Non-hub kinless node			90S preribosome [GO:0030686]; nucleolus [GO:0005730]; small-subunit processome [GO:0032040]
Aspergillus fumigatus	CADAFUAP00001717	Q4WMS5						3	R4	310	110	0,874089490114464	-0,5933729898976962	NON-HUB	Non-hub kinless node		ligase activity [GO:0016874]; ubiquitin-protein transferase activity [GO:0004842]
Aspergillus fumigatus	CADAFUAP00001751	Q4WM51						3	R3	382	178	0,782873276500096	-0,26331841430609104	NON-HUB	Non-hub connector		nucleic acid binding [GO:0003676]
Aspergillus fumigatus	CADAFUAP00001792	Q4WMX5						3	R3	541	285	0,7224794229895346	0,2560321678748171	NON-HUB	Non-hub connector	histone H3-K4 methylation [GO:0051568]	histone binding [GO:0042393]	nucleus [GO:0005634]; Set1C/COMPASS complex [GO:0048188]
Aspergillus fumigatus	CADAFUAP00001865	Q4WL97						3	R1	25	25	0,0	-1.00594e+16	NON-HUB	Ultra-peripheral node	nucleotide catabolic process [GO:0009166]	hydrolase activity [GO:0016787]; nucleotide binding [GO:0000166]
Aspergillus fumigatus	CADAFUAP00001868	Q4WLI5						3	R2	136	95	0,512056660899654	-0,6661791462781973	NON-HUB	Peripheral node	mRNA splicing, via spliceosome [GO:0000398]	nucleic acid binding [GO:0003676]	nucleus [GO:0005634]; spliceosomal complex [GO:0005681]
Aspergillus fumigatus	CADAFUAP00001882	Q4WLI1						3	R2	20	15	0,4375	-1.05448e+16	NON-HUB	Peripheral node	cyanide catabolic process [GO:0019500]; cyanide metabolic process [GO:0019499]	indole-3-acetonitrile nitrile hydratase activity [GO:0080109]; nitrilase activity [GO:0000257]
Aspergillus fumigatus	CADAFUAP00001932	Q4WM28						3	R3	309	146	0,7767513955656099	-0,41863821458449346	NON-HUB	Non-hub connector	double-strand break repair via homologous recombination [GO:0000724]; double-strand break repair via nonhomologous end joining [GO:0006303]; intra-S DNA damage checkpoint [GO:0031573]; meiotic DNA double-strand break formation [GO:0042138]; mitochondrial double-strand break repair via homologous recombination [GO:0097552]; mitotic G2 DNA damage checkpoint [GO:0007095]; telomere maintenance [GO:00…	3'-5'-exodeoxyribonuclease activity [GO:0008296]; 3'-5' exonuclease activity [GO:0008408]; endonuclease activity [GO:0004519]; manganese ion binding [GO:0030145]	Mre11 complex [GO:0030870]
Aspergillus fumigatus	CADAFUAP00002055	Q4WM29						3	R2	161	102	0,5986265961961345	-0,6322029399672968	NON-HUB	Peripheral node	proteasome assembly [GO:0043248]; proteasome-mediated ubiquitin-dependent protein catabolic process [GO:0043161]	polyubiquitin modification-dependent protein binding [GO:0031593]	cytosol [GO:0005829]; nucleus [GO:0005634]; proteasome regulatory particle, base subcomplex [GO:0008540]
Aspergillus fumigatus	CADAFUAP00002067	Q4WN79						3	R3	565	285	0,7455556425718537	0,2560321678748171	NON-HUB	Non-hub connector	mRNA splicing, via spliceosome [GO:0000398]		catalytic step 2 spliceosome [GO:0071013]
Aspergillus fumigatus	CADAFUAP00002132	Q4WN00						3	R2	115	92	0,3599999999999999	-0,6807403775542975	NON-HUB	Peripheral node	meiotic sister chromatid cohesion, centromeric [GO:0051754]; mitotic spindle assembly checkpoint [GO:0007094]	ATP binding [GO:0005524]; protein kinase activity [GO:0004672]	condensed nuclear chromosome kinetochore [GO:0000778]
Aspergillus fumigatus	CADAFUAP00002142	Q4WM81						3	R3	332	151	0,7931394251705618	-0,39436949579099306	NON-HUB	Non-hub connector		phosphoprotein phosphatase activity [GO:0004721]
Aspergillus fumigatus	CADAFUAP00002144	Q4WLM0						3	R2	97	92	0,10043575300244456	-0,6807403775542975	NON-HUB	Peripheral node		metal ion binding [GO:0046872]
Aspergillus fumigatus	CADAFUAP00002160	Q4WLX1						3	R3	382	178	0,782873276500096	-0,26331841430609104	NON-HUB	Non-hub connector	negative regulation of transcription by RNA polymerase II [GO:0000122]; positive regulation of transcription by RNA polymerase II [GO:0045944]; transcription, DNA-templated [GO:0006351]	DNA-binding transcription factor activity, RNA polymerase II-specific [GO:0000981]; sequence-specific DNA binding [GO:0043565]; zinc ion binding [GO:0008270]	nuclear chromatin [GO:0000790]
Aspergillus fumigatus	CADAFUAP00002168	Q4WMD2						3	R3	547	285	0,7285342352669872	0,2560321678748171	NON-HUB	Non-hub connector			nucleus [GO:0005634]
Aspergillus fumigatus	CADAFUAP00002256	Q4WLI9						3	R4	277	107	0,8507865344263577	-0,6079342211737964	NON-HUB	Non-hub kinless node	maturation of SSU-rRNA from tricistronic rRNA transcript (SSU-rRNA, 5.8S rRNA, LSU-rRNA) [GO:0000462]; positive regulation of transcription by RNA polymerase I [GO:0045943]		90S preribosome [GO:0030686]; integral component of membrane [GO:0016021]; small-subunit processome [GO:0032040]; t-UTP complex [GO:0034455]
Aspergillus fumigatus	CADAFUAP00002277	Q4WLS0						3	R4	364	131	0,8704791088032846	-0,4914443709649946	NON-HUB	Non-hub kinless node	histone catabolic process [GO:0036205]; histone ubiquitination [GO:0016574]; positive regulation of proteasomal ubiquitin-dependent protein catabolic process [GO:0032436]; protein polyubiquitination [GO:0000209]; ubiquitin-dependent protein catabolic process [GO:0006511]	metal ion binding [GO:0046872]; ubiquitin conjugating enzyme binding [GO:0031624]; ubiquitin protein ligase activity [GO:0061630]	cytoplasm [GO:0005737]; ubiquitin ligase complex [GO:0000151]
Aspergillus fumigatus	CADAFUAP00002279	Q4WMU5						3	R2	35	25	0,4897959183673469	-1.00594e+16	NON-HUB	Peripheral node	mitotic spindle organization [GO:0007052]	peptidyl-prolyl cis-trans isomerase activity [GO:0003755]; protein tyrosine phosphatase activator activity [GO:0008160]	cytoplasm [GO:0005737]; nucleus [GO:0005634]; protein phosphatase type 2A complex [GO:0000159]
Aspergillus fumigatus	CADAFUAP00002314	Q4WLW3						3	R2	19	15	0,3767313019390581	-1.05448e+16	NON-HUB	Peripheral node	nitrogen compound metabolic process [GO:0006807]; secondary metabolic process [GO:0019748]	hydrolase activity [GO:0016787]
Aspergillus fumigatus	CADAFUAP00002318	E9R7Y1						3	R4	355	158	0,8019123189843285	-0,3603932894800925	NON-HUB	Non-hub kinless node	protein folding [GO:0006457]	Hsp90 protein binding [GO:0051879]
Aspergillus fumigatus	CADAFUAP00002355	Q4WN65						3	R3	176	101	0,6706805268595042	-0,6370566837259969	NON-HUB	Non-hub connector	phosphatidylinositol phosphorylation [GO:0046854]	1-phosphatidylinositol-3-phosphate 5-kinase activity [GO:0000285]; ATP binding [GO:0005524]; metal ion binding [GO:0046872]	endosome membrane [GO:0010008]; fungal-type vacuole membrane [GO:0000329]
Aspergillus fumigatus	CADAFUAP00002361	Q4WNB0						3	R4	365	131	0,8711878401200975	-0,4914443709649946	NON-HUB	Non-hub kinless node		voltage-gated calcium channel activity [GO:0005245]	voltage-gated calcium channel complex [GO:0005891]
Aspergillus fumigatus	CADAFUAP00002367	Q4WMF4						3	R2	33	29	0,2277318640955005	-0,9865262343524023	NON-HUB	Peripheral node		glycerate dehydrogenase activity [GO:0008465]; NAD binding [GO:0051287]
Aspergillus fumigatus	CADAFUAP00002438	Q4W9F5						3	R3	217	98	0,7960457856399584	-0,6516179150020971	NON-HUB	Non-hub connector			integral component of membrane [GO:0016021]
Aspergillus fumigatus	CADAFUAP00002586	Q4WDW4						3	R3	217	98	0,7960457856399584	-0,6516179150020971	NON-HUB	Non-hub connector
Aspergillus fumigatus	CADAFUAP00002608	Q4WEK7						3	R2	23	15	0,5746691871455576	-1.05448e+16	NON-HUB	Peripheral node	NAD biosynthetic process [GO:0009435]	ATP binding [GO:0005524]; glutaminase activity [GO:0004359]; NAD+ synthase (glutamine-hydrolyzing) activity [GO:0003952]	cytoplasm [GO:0005737]; integral component of membrane [GO:0016021]
Aspergillus fumigatus	CADAFUAP00002614	Q4WE51						3	R3	541	285	0,7224794229895346	0,2560321678748171	NON-HUB	Non-hub connector
Aspergillus fumigatus	CADAFUAP00002635	Q4WE06						3	R3	297	146	0,7583466539695496	-0,41863821458449346	NON-HUB	Non-hub connector		acid phosphatase activity [GO:0003993]; metal ion binding [GO:0046872]
Aspergillus fumigatus	CADAFUAP00002696	Q4WE59						3	R2	23	15	0,5746691871455576	-1.05448e+16	NON-HUB	Peripheral node	Arp2/3 complex-mediated actin nucleation [GO:0034314]	actin binding [GO:0003779]	Arp2/3 protein complex [GO:0005885]; cytoplasm [GO:0005737]
Aspergillus fumigatus	CADAFUAP00002781	Q4WE68						3	R4	323	118	0,8665375878231364	-0,5545430398280956	NON-HUB	Non-hub kinless node	chromatin organization [GO:0006325]	DNA binding [GO:0003677]; protein heterodimerization activity [GO:0046982]	nuclear chromatin [GO:0000790]; nucleosome [GO:0000786]
Aspergillus fumigatus	CADAFUAP00002822	Q4WEB3						3	R3	548	286	0,7276226756886355	0,26088591163351715	NON-HUB	Non-hub connector
Aspergillus fumigatus	CADAFUAP00002829	Q4WE63						3	R2	112	95	0,28053252551020413	-0,6661791462781973	NON-HUB	Peripheral node	cellular response to heat [GO:0034605]; positive regulation of transcription from RNA polymerase II promoter in response to heat stress [GO:0061408]	DNA-binding transcription factor activity [GO:0003700]; RNA polymerase II proximal promoter sequence-specific DNA binding [GO:0000978]; sequence-specific DNA binding [GO:0043565]	nucleus [GO:0005634]
Aspergillus fumigatus	CADAFUAP00002864	Q4WEP1						3	R2	27	23	0,27434842249657065	-1.01565e+16	NON-HUB	Peripheral node	regulation of phosphoprotein phosphatase activity [GO:0043666]; regulation of signal transduction [GO:0009966]	protein phosphatase inhibitor activity [GO:0004864]
Aspergillus fumigatus	CADAFUAP00002875	Q4WEA8						3	R2	19	15	0,3767313019390581	-1.05448e+16	NON-HUB	Peripheral node	nitrogen compound metabolic process [GO:0006807]	hydrolase activity [GO:0016787]
Aspergillus fumigatus	CADAFUAP00002902	Q4WE71						3	R2	167	124	0,44867151923697524	-0,5254205772758951	NON-HUB	Peripheral node		hydrolase activity [GO:0016787]
Aspergillus fumigatus	CADAFUAP00002990	Q4WC57						3	R3	541	285	0,7224794229895346	0,2560321678748171	NON-HUB	Non-hub connector
Aspergillus fumigatus	CADAFUAP00002999	Q4WCL1						3	R2	140	99	0,4999489795918367	-0,646764171243397	NON-HUB	Peripheral node	mRNA polyadenylation [GO:0006378]	RNA binding [GO:0003723]	mRNA cleavage and polyadenylation specificity factor complex [GO:0005847]; nucleus [GO:0005634]
Aspergillus fumigatus	CADAFUAP00003010	Q4WC45						3	R2	33	29	0,2277318640955005	-0,9865262343524023	NON-HUB	Peripheral node	oxidation-reduction process [GO:0055114]	NAD binding [GO:0051287]
Aspergillus fumigatus	CADAFUAP00003098	Q4WC95						3	R4	361	157	0,8108593396306044	-0,3652470332387926	NON-HUB	Non-hub kinless node	fatty acid metabolic process [GO:0006631]; protein import into peroxisome matrix, docking [GO:0016560]	peroxisome matrix targeting signal-1 binding [GO:0005052]	cytosol [GO:0005829]; peroxisomal membrane [GO:0005778]; peroxisome [GO:0005777]
Aspergillus fumigatus	CADAFUAP00003208	Q4WC52						3	R1	97	95	0,04081198852162826	-0,6661791462781973	NON-HUB	Ultra-peripheral node		transferase activity [GO:0016740]
Aspergillus fumigatus	CADAFUAP00003228	Q4WC65						3	R3	576	285	0,7551812065972222	0,2560321678748171	NON-HUB	Non-hub connector	mitotic cell cycle [GO:0000278]; peptidyl-serine dephosphorylation [GO:0070262]	hydrolase activity [GO:0016787]; protein phosphatase regulator activity [GO:0019888]	cytosol [GO:0005829]; protein phosphatase type 2A complex [GO:0000159]
Aspergillus fumigatus	CADAFUAP00003277	Q4WCF6						3	R3	572	285	0,7517451953640765	0,2560321678748171	NON-HUB	Non-hub connector	mRNA splicing, via spliceosome [GO:0000398]	U4 snRNA binding [GO:0030621]; U6 snRNA binding [GO:0017070]	U4/U6 x U5 tri-snRNP complex [GO:0046540]
Aspergillus fumigatus	CADAFUAP00003408	Q4WIJ8						3	R3	297	146	0,7583466539695496	-0,41863821458449346	NON-HUB	Non-hub connector		phosphoric diester hydrolase activity [GO:0008081]	extracellular space [GO:0005615]
Aspergillus fumigatus	CADAFUAP00003427	Q4WIL9						3	R1	97	95	0,04081198852162826	-0,6661791462781973	NON-HUB	Ultra-peripheral node		transferase activity, transferring acyl groups [GO:0016746]
Aspergillus fumigatus	CADAFUAP00003431	Q4WIX1						3	R1	22	22	0,0	-1.0205e+16	NON-HUB	Ultra-peripheral node	regulation of transcription, DNA-templated [GO:0006355]	DNA binding [GO:0003677]	nucleus [GO:0005634]
Aspergillus fumigatus	CADAFUAP00003472	Q4WHA3						3	R3	361	172	0,7729913060826727	-0,29244087685829145	NON-HUB	Non-hub connector	ATP-dependent chromatin remodeling [GO:0043044]; DNA repair [GO:0006281]; histone H4 acetylation [GO:0043967]; regulation of transcription by RNA polymerase II [GO:0006357]	chromatin binding [GO:0003682]	NuA4 histone acetyltransferase complex [GO:0035267]; SWI/SNF complex [GO:0016514]
Aspergillus fumigatus	CADAFUAP00003503	Q4WI19						3	R2	191	124	0,5785203256489679	-0,5254205772758951	NON-HUB	Peripheral node	asexual sporulation resulting in formation of a cellular spore [GO:0043936]; histone H3 deacetylation [GO:0070932]; histone H4 deacetylation [GO:0070933]; positive regulation of transcription by RNA polymerase II [GO:0045944]	histone deacetylase activity [GO:0004407]	histone deacetylase complex [GO:0000118]; Sin3-type complex [GO:0070822]
Aspergillus fumigatus	CADAFUAP00003533	Q4WHR3						3	R2	33	29	0,2277318640955005	-0,9865262343524023	NON-HUB	Peripheral node	cellular amino acid metabolic process [GO:0006520]	NAD binding [GO:0051287]; phosphoglycerate dehydrogenase activity [GO:0004617]
Aspergillus fumigatus	CADAFUAP00003550	Q4WI76						3	R4	11	3	0,9256198347107438	-1.11272e+16	NON-HUB	Non-hub kinless node		metal ion binding [GO:0046872]
Aspergillus fumigatus	CADAFUAP00003641	Q4WHB0						3	R3	549	286	0,7286140391040508	0,26088591163351715	NON-HUB	Non-hub connector	actin filament depolymerization [GO:0030042]; positive regulation of actin filament depolymerization [GO:0030836]	actin filament binding [GO:0051015]	actomyosin, actin portion [GO:0042643]; cortical actin cytoskeleton [GO:0030864]
Aspergillus fumigatus	CADAFUAP00003650	Q4WHW6						3	R3	308	148	0,7691010288412886	-0,4089307270670933	NON-HUB	Non-hub connector	cellular response to oxidative stress [GO:0034599]	cofactor binding [GO:0048037]; magnesium-dependent protein serine/threonine phosphatase activity [GO:0004724]; metal ion binding [GO:0046872]; protein serine/threonine phosphatase activity [GO:0004722]	cytoplasm [GO:0005737]; nucleus [GO:0005634]
Aspergillus fumigatus	CADAFUAP00003696							3	R2	56	36	0,586734693877551	-0,9525500280415018	NON-HUB	Peripheral node
Aspergillus fumigatus	CADAFUAP00003697	A4D9U2						3	R3	560	285	0,7409917091836735	0,2560321678748171	NON-HUB	Non-hub connector	glutathione catabolic process [GO:0006751]	metallopeptidase activity [GO:0008237]
Aspergillus fumigatus	CADAFUAP00003702	Q4WIE1						3	R2	49	31	0,599750104123282	-0,9768187468350021	NON-HUB	Peripheral node	chromosome organization [GO:0051276]	ATP binding [GO:0005524]	chromosome [GO:0005694]; nucleus [GO:0005634]
Aspergillus fumigatus	CADAFUAP00003713	Q4WHR7						3	R2	148	95	0,5879747991234479	-0,6661791462781973	NON-HUB	Peripheral node		ubiquitin-protein transferase activity [GO:0004842]
Aspergillus fumigatus	CADAFUAP00003720	Q4WI72						3	R3	198	102	0,7346189164370982	-0,6322029399672968	NON-HUB	Non-hub connector	protein ubiquitination [GO:0016567]; regulation of DNA replication [GO:0006275]; SCF-dependent proteasomal ubiquitin-dependent protein catabolic process [GO:0031146]		SCF ubiquitin ligase complex [GO:0019005]
Aspergillus fumigatus	CADAFUAP00003742	Q4WHG3						3	R1	1	1	0,0	-1.12243e+16	NON-HUB	Ultra-peripheral node	ATP hydrolysis coupled cation transmembrane transport [GO:0099132]; ATP synthesis coupled proton transport [GO:0015986]	hydrolase activity [GO:0016787]	integral component of membrane [GO:0016021]; mitochondrial proton-transporting ATP synthase complex, coupling factor F(o) [GO:0000276]
Aspergillus fumigatus	CADAFUAP00003796	Q4WHN8						3	R2	164	101	0,620724271267103	-0,6370566837259969	NON-HUB	Peripheral node	late endosome to vacuole transport [GO:0045324]; protein targeting to vacuole [GO:0006623]; protein transport to vacuole involved in ubiquitin-dependent protein catabolic process via the multivesicular body sorting pathway [GO:0043328]	metal ion binding [GO:0046872]; phosphatidylinositol-3-phosphate binding [GO:0032266]; ubiquitin binding [GO:0043130]	endosome membrane [GO:0010008]; ESCRT-0 complex [GO:0033565]
Aspergillus fumigatus	CADAFUAP00003797	Q4WIM9						3	R2	33	29	0,2277318640955005	-0,9865262343524023	NON-HUB	Peripheral node		glyoxylate reductase (NADP) activity [GO:0030267]; hydroxypyruvate reductase activity [GO:0016618]; NAD binding [GO:0051287]; oxidoreductase activity, acting on the CH-OH group of donors, NAD or NADP as acceptor [GO:0016616]	cytosol [GO:0005829]
Aspergillus fumigatus	CADAFUAP00003828	Q4WH92						3	R4	395	136	0,8814548950488703	-0,4671756521714942	NON-HUB	Non-hub kinless node	mRNA processing [GO:0006397]	nucleic acid binding [GO:0003676]; ubiquitin protein ligase activity [GO:0061630]; zinc ion binding [GO:0008270]
Aspergillus fumigatus	CADAFUAP00003842	Q4WHW8						3	R3	578	285	0,7568725230780282	0,2560321678748171	NON-HUB	Non-hub connector	maturation of SSU-rRNA from tricistronic rRNA transcript (SSU-rRNA, 5.8S rRNA, LSU-rRNA) [GO:0000462]		90S preribosome [GO:0030686]; small-subunit processome [GO:0032040]; t-UTP complex [GO:0034455]
Aspergillus fumigatus	CADAFUAP00003846	Q4WHW4						3	R2	14	10	0,4897959183673469	-1.07875e+16	NON-HUB	Peripheral node
Aspergillus fumigatus	CADAFUAP00003895	Q4WIF0						3	R3	382	178	0,782873276500096	-0,26331841430609104	NON-HUB	Non-hub connector		nucleic acid binding [GO:0003676]
Aspergillus fumigatus	CADAFUAP00003902	Q4X1C0						3	R2	102	91	0,20405613225682417	-0,6855941213129976	NON-HUB	Peripheral node	maturation of SSU-rRNA from tricistronic rRNA transcript (SSU-rRNA, 5.8S rRNA, LSU-rRNA) [GO:0000462]; translation [GO:0006412]	RNA binding [GO:0003723]; structural constituent of ribosome [GO:0003735]	cytosolic small ribosomal subunit [GO:0022627]
Aspergillus fumigatus	CADAFUAP00003908	Q4X1Y0		lethal				3	R3	559	286	0,738236884802596	0,26088591163351715	NON-HUB	Non-hub connector	chromosome segregation [GO:0007059]; mRNA polyadenylation [GO:0006378]		mRNA cleavage and polyadenylation specificity factor complex [GO:0005847]
Aspergillus fumigatus	CADAFUAP00003944	Q4WZB8						3	R2	19	15	0,3767313019390581	-1.05448e+16	NON-HUB	Peripheral node	cyanide catabolic process [GO:0019500]; cyanide metabolic process [GO:0019499]	cyanide hydratase activity [GO:0030196]; indole-3-acetonitrile nitrile hydratase activity [GO:0080109]; nitrilase activity [GO:0000257]
Aspergillus fumigatus	CADAFUAP00003956	Q4WZP4						3	R1	22	22	0,0	-1.0205e+16	NON-HUB	Ultra-peripheral node	negative regulation of transcription by RNA polymerase II [GO:0000122]; positive regulation of transcription by RNA polymerase II [GO:0045944]; transcription, DNA-templated [GO:0006351]	DNA-binding transcription factor activity, RNA polymerase II-specific [GO:0000981]; sequence-specific DNA binding [GO:0043565]; zinc ion binding [GO:0008270]	nuclear chromatin [GO:0000790]
Aspergillus fumigatus	CADAFUAP00003993	Q4X121						3	R2	113	99	0,23243793562534254	-0,646764171243397	NON-HUB	Peripheral node		aralkylamine N-acetyltransferase activity [GO:0004059]	cytoplasm [GO:0005737]
Aspergillus fumigatus	CADAFUAP00004038	Q4WZR5						3	R3	545	285	0,7265381701876947	0,2560321678748171	NON-HUB	Non-hub connector
Aspergillus fumigatus	CADAFUAP00004095	Q4X0A9						3	R4	646	287	0,80262199388473	0,2657396553922172	NON-HUB	Non-hub kinless node	protein polyubiquitination [GO:0000209]	ubiquitin binding [GO:0043130]	nuclear SCF ubiquitin ligase complex [GO:0043224]; nucleus [GO:0005634]
Aspergillus fumigatus	CADAFUAP00004103	Q4X171						3	R3	309	167	0,707910474335208	-0,31670959565179185	NON-HUB	Non-hub connector	ATP-dependent chromatin remodeling [GO:0043044]; DNA duplex unwinding [GO:0032508]; double-strand break repair [GO:0006302]; regulation of transcription, DNA-templated [GO:0006355]	ATP binding [GO:0005524]	Ino80 complex [GO:0031011]
Aspergillus fumigatus	CADAFUAP00004119	Q4X1E0						3	R3	195	102	0,7263905325443787	-0,6322029399672968	NON-HUB	Non-hub connector	translation [GO:0006412]	structural constituent of ribosome [GO:0003735]	ribosome [GO:0005840]
Aspergillus fumigatus	CADAFUAP00004149	Q4X0L0						3	R2	105	92	0,2322902494331066	-0,6807403775542975	NON-HUB	Peripheral node	mitochondrial electron transport, cytochrome c to oxygen [GO:0006123]; mitochondrial electron transport, ubiquinol to cytochrome c [GO:0006122]; pathogenesis [GO:0009405]; spore germination [GO:0009847]	electron transfer activity [GO:0009055]; heme binding [GO:0020037]; metal ion binding [GO:0046872]	mitochondrial intermembrane space [GO:0005758]; respirasome [GO:0070469]
Aspergillus fumigatus	CADAFUAP00004203	Q4X1V7						3	R4	370	157	0,8199488677867056	-0,3652470332387926	NON-HUB	Non-hub kinless node
Aspergillus fumigatus	CADAFUAP00004241	Q4WZH4						3	R3	19	11	0,6648199445983379	-1.07389e+16	NON-HUB	Non-hub connector	actin filament depolymerization [GO:0030042]; barbed-end actin filament capping [GO:0051016]; sequestering of actin monomers [GO:0042989]	actin filament binding [GO:0051015]; actin monomer binding [GO:0003785]	actin filament [GO:0005884]; cytoplasm [GO:0005737]
Aspergillus fumigatus	CADAFUAP00004253	Q4X0E3						3	R3	382	178	0,782873276500096	-0,26331841430609104	NON-HUB	Non-hub connector		nucleic acid binding [GO:0003676]
Aspergillus fumigatus	CADAFUAP00004267	Q4X1E3						3	R4	300	116	0,8504888888888888	-0,5642505273454957	NON-HUB	Non-hub kinless node	negative regulation of autophagy [GO:0010507]; negative regulation of macroautophagy [GO:0016242]; TORC1 signaling [GO:0038202]	ATP binding [GO:0005524]; protein-containing complex binding [GO:0044877]; protein serine/threonine kinase activity [GO:0004674]	nucleus [GO:0005634]; TORC1 complex [GO:0031931]; TORC2 complex [GO:0031932]
Aspergillus fumigatus	CADAFUAP00004275	Q4X0Y7						3	R3	353	158	0,799661340673627	-0,3603932894800925	NON-HUB	Non-hub connector	cellular response to drug [GO:0035690]		nuclear transcriptional repressor complex [GO:0090568]; transcriptional repressor complex [GO:0017053]
Aspergillus fumigatus	CADAFUAP00004299	Q4X0Z3						3	R3	382	178	0,782873276500096	-0,26331841430609104	NON-HUB	Non-hub connector	carbon catabolite repression of transcription from RNA polymerase II promoter by glucose [GO:0000433]; regulation of carbon utilization [GO:0043609]	metal ion binding [GO:0046872]; RNA polymerase II proximal promoter sequence-specific DNA binding [GO:0000978]	cytoplasm [GO:0005737]; nucleus [GO:0005634]
Aspergillus fumigatus	CADAFUAP00004400	Q4X1B5						3	R1	22	22	0,0	-1.0205e+16	NON-HUB	Ultra-peripheral node	negative regulation of transcription by RNA polymerase II [GO:0000122]; positive regulation of transcription by RNA polymerase II [GO:0045944]	DNA-binding transcription factor activity, RNA polymerase II-specific [GO:0000981]; sequence-specific DNA binding [GO:0043565]	nuclear chromatin [GO:0000790]
Aspergillus fumigatus	CADAFUAP00004405	Q4X0S8						3	R4	273	114	0,8256249245260234	-0,5739580148628959	NON-HUB	Non-hub kinless node
Aspergillus fumigatus	CADAFUAP00004516	Q4X222						3	R4	335	109	0,8941323234573402	-0,5982267336563962	NON-HUB	Non-hub kinless node	positive regulation of kinase activity [GO:0033674]; regulation of translation [GO:0006417]	protein kinase binding [GO:0019901]; protein kinase regulator activity [GO:0019887]; ribosome binding [GO:0043022]
Aspergillus fumigatus	CADAFUAP00004549	Q4X0I3						3	R2	131	97	0,45172192762659513	-0,6564716587607972	NON-HUB	Peripheral node	endosome organization [GO:0007032]; Golgi organization [GO:0007030]; phosphatidylinositol phosphorylation [GO:0046854]	1-phosphatidylinositol 4-kinase activity [GO:0004430]; ATP binding [GO:0005524]	endosome [GO:0005768]; fungal-type vacuole membrane [GO:0000329]; plasma membrane [GO:0005886]; trans-Golgi network [GO:0005802]
Aspergillus fumigatus	CADAFUAP00004578	Q4X0W5						3	R3	564	285	0,7446525577184246	0,2560321678748171	NON-HUB	Non-hub connector
Aspergillus fumigatus	CADAFUAP00004598	Q4X008						3	R1	22	22	0,0	-1.0205e+16	NON-HUB	Ultra-peripheral node		DNA-binding transcription factor activity [GO:0003700]
Aspergillus fumigatus	CADAFUAP00004619	Q4WZE7						3	R3	409	183	0,7998039227407775	-0,23904969551259064	NON-HUB	Non-hub connector	negative regulation of transcription by RNA polymerase II [GO:0000122]; positive regulation of transcription by RNA polymerase II [GO:0045944]; transcription, DNA-templated [GO:0006351]	DNA-binding transcription factor activity, RNA polymerase II-specific [GO:0000981]; sequence-specific DNA binding [GO:0043565]; zinc ion binding [GO:0008270]	nuclear chromatin [GO:0000790]
Aspergillus fumigatus	CADAFUAP00004650	Q4WZE3						3	R3	297	146	0,7583466539695496	-0,41863821458449346	NON-HUB	Non-hub connector		hydrolase activity [GO:0016787]
Aspergillus fumigatus	CADAFUAP00004673	Q4X1A9						3	R3	620	288	0,7842247658688866	0,2705933991509173	NON-HUB	Non-hub connector	endoplasmic reticulum to Golgi vesicle-mediated transport [GO:0006888]; intracellular protein transport [GO:0006886]; intra-Golgi vesicle-mediated transport [GO:0006891]; retrograde vesicle-mediated transport, Golgi to endoplasmic reticulum [GO:0006890]	structural molecule activity [GO:0005198]	COPI vesicle coat [GO:0030126]; Golgi membrane [GO:0000139]
Aspergillus fumigatus	CADAFUAP00004714	Q4X063						3	R3	301	146	0,7647266586461519	-0,41863821458449346	NON-HUB	Non-hub connector	GPI anchor biosynthetic process [GO:0006506]	hydrolase activity [GO:0016787]	endoplasmic reticulum [GO:0005783]; integral component of membrane [GO:0016021]
Aspergillus fumigatus	CADAFUAP00004741	Q4WZT0						3	R2	95	92	0,06216066481994453	-0,6807403775542975	NON-HUB	Peripheral node			zeta DNA polymerase complex [GO:0016035]
Aspergillus fumigatus	CADAFUAP00004824	Q4X0M4		lethal,loss of pathogenicity				3	R3	571	285	0,7508748899678261	0,2560321678748171	NON-HUB	Non-hub connector	COPII-coated vesicle budding [GO:0090114]; COPII-coated vesicle cargo loading [GO:0090110]; endoplasmic reticulum organization [GO:0007029]; endoplasmic reticulum to Golgi vesicle-mediated transport [GO:0006888]; intracellular protein transport [GO:0006886]	structural molecule activity [GO:0005198]	COPII vesicle coat [GO:0030127]; endoplasmic reticulum exit site [GO:0070971]; endoplasmic reticulum membrane [GO:0005789]; Golgi membrane [GO:0000139]
Aspergillus fumigatus	CADAFUAP00004869	Q4X152						3	R4	242	102	0,8223482002595451	-0,6322029399672968	NON-HUB	Non-hub kinless node	intracellular signal transduction [GO:0035556]
Aspergillus fumigatus	CADAFUAP00004878	Q4X0E2						3	R4	309	105	0,8845320011311151	-0,6176417086911965	NON-HUB	Non-hub kinless node	spliceosomal complex assembly [GO:0000245]	mRNA binding [GO:0003729]	catalytic step 2 spliceosome [GO:0071013]; U2 snRNP [GO:0005686]; U2-type prespliceosome [GO:0071004]
Aspergillus fumigatus	CADAFUAP00004887	Q4X147						3	R3	541	285	0,7224794229895346	0,2560321678748171	NON-HUB	Non-hub connector	cellular protein-containing complex localization [GO:0034629]; positive regulation of TORC1 signaling [GO:1904263]; protein transport [GO:0015031]	structural molecule activity [GO:0005198]	nuclear pore outer ring [GO:0031080]; Seh1-associated complex [GO:0035859]
Aspergillus fumigatus	CADAFUAP00004912	Q4X0T5						3	R3	541	285	0,7224794229895346	0,2560321678748171	NON-HUB	Non-hub connector
Aspergillus fumigatus	CADAFUAP00004971	Q4WY57						3	R3	561	285	0,741914266922131	0,2560321678748171	NON-HUB	Non-hub connector
Aspergillus fumigatus	CADAFUAP00005045	Q4WXK4	pathogenicity related	increased virulence (hypervirulence)				3	R3	390	178	0,7916896778435241	-0,26331841430609104	NON-HUB	Non-hub connector	negative regulation by symbiont of host inflammatory response [GO:0052036]; pathogenesis [GO:0009405]; regulation of transcription, DNA-templated [GO:0006355]	DNA-binding transcription factor activity [GO:0003700]; metal ion binding [GO:0046872]; nucleic acid binding [GO:0003676]	nucleus [GO:0005634]
Aspergillus fumigatus	CADAFUAP00005050	Q4WWP3						3	R3	557	285	0,7381941601745694	0,2560321678748171	NON-HUB	Non-hub connector	regulation of DNA-dependent DNA replication initiation [GO:0030174]; rRNA processing [GO:0006364]		nuclear pre-replicative complex [GO:0005656]; Rix1 complex [GO:0097344]
Aspergillus fumigatus	CADAFUAP00005110	Q4WY67	pathogenicity related	reduced virulence				3	R3	393	178	0,7948578495166689	-0,26331841430609104	NON-HUB	Non-hub connector	cellular response to alkaline pH [GO:0071469]; positive regulation of transcription by RNA polymerase II [GO:0045944]	metal ion binding [GO:0046872]; sequence-specific DNA binding [GO:0043565]	cytoplasm [GO:0005737]; nucleus [GO:0005634]
Aspergillus fumigatus	CADAFUAP00005112	Q4WWE6						3	R4	314	121	0,8515051320540387	-0,5399818085519953	NON-HUB	Non-hub kinless node	ATP-dependent chromatin remodeling [GO:0043044]; nucleosome disassembly [GO:0006337]; transcription elongation from RNA polymerase II promoter [GO:0006368]	chromatin binding [GO:0003682]	RSC-type complex [GO:0016586]
Aspergillus fumigatus	CADAFUAP00005137	Q4WX28						3	R1	22	22	0,0	-1.0205e+16	NON-HUB	Ultra-peripheral node		nucleic acid binding [GO:0003676]
Aspergillus fumigatus	CADAFUAP00005158	Q4WYP4						3	R2	156	99	0,5972633136094675	-0,646764171243397	NON-HUB	Peripheral node		metal ion binding [GO:0046872]
Aspergillus fumigatus	CADAFUAP00005174	Q4WX90						3	R3	583	285	0,7610249228424574	0,2560321678748171	NON-HUB	Non-hub connector	formation of cytoplasmic translation initiation complex [GO:0001732]	translation initiation factor activity [GO:0003743]	eukaryotic 43S preinitiation complex [GO:0016282]; eukaryotic 48S preinitiation complex [GO:0033290]; eukaryotic translation initiation factor 3 complex [GO:0005852]
Aspergillus fumigatus	CADAFUAP00005182	Q4WX36						3	R2	130	91	0,51	-0,6855941213129976	NON-HUB	Peripheral node	rRNA processing [GO:0006364]		nucleolus [GO:0005730]; preribosome, large subunit precursor [GO:0030687]
Aspergillus fumigatus	CADAFUAP00005346	Q4WXA9						3	R3	583	286	0,7593449626201495	0,26088591163351715	NON-HUB	Non-hub connector	endoplasmic reticulum to Golgi vesicle-mediated transport [GO:0006888]; intracellular protein transport [GO:0006886]; intra-Golgi vesicle-mediated transport [GO:0006891]; retrograde vesicle-mediated transport, Golgi to endoplasmic reticulum [GO:0006890]	structural molecule activity [GO:0005198]	COPI vesicle coat [GO:0030126]; Golgi membrane [GO:0000139]
Aspergillus fumigatus	CADAFUAP00005358	Q4WWS6						3	R3	541	285	0,7224794229895346	0,2560321678748171	NON-HUB	Non-hub connector	proteasome-mediated ubiquitin-dependent protein catabolic process [GO:0043161]		Cul4-RING E3 ubiquitin ligase complex [GO:0080008]
Aspergillus fumigatus	CADAFUAP00005462	Q4WYB0						3	R2	118	99	0,29610744039069237	-0,646764171243397	NON-HUB	Peripheral node	adenylate cyclase-modulating G protein-coupled receptor signaling pathway [GO:0007188]	G-protein beta/gamma-subunit complex binding [GO:0031683]; G protein-coupled receptor binding [GO:0001664]; GTPase activity [GO:0003924]; GTP binding [GO:0005525]	heterotrimeric G-protein complex [GO:0005834]
Aspergillus fumigatus	CADAFUAP00005471	Q4WY86						3	R4	311	129	0,8279484289864663	-0,5011518584823947	NON-HUB	Non-hub kinless node	cell differentiation [GO:0030154]; negative regulation of transcription by RNA polymerase II [GO:0000122]	DNA-binding transcription repressor activity, RNA polymerase II-specific [GO:0001227]; RNA polymerase II regulatory region sequence-specific DNA binding [GO:0000977]	nucleus [GO:0005634]
Aspergillus fumigatus	CADAFUAP00005478	Q4WWK2						3	R2	14	13	0,1377551020408163	-1.06419e+16	NON-HUB	Peripheral node	mating [GO:0007618]; regulation of sexual sporulation resulting in formation of a cellular spore [GO:0043940]; sexual sporulation resulting in formation of a cellular spore [GO:0043935]	DNA binding [GO:0003677]	nucleus [GO:0005634]
Aspergillus fumigatus	CADAFUAP00005498	Q4WYJ4						3	R3	289	167	0,6660839788795633	-0,31670959565179185	NON-HUB	Non-hub connector	microtubule-based movement [GO:0007018]		dynactin complex [GO:0005869]
Aspergillus fumigatus	CADAFUAP00005533	Q4WWX8						3	R2	9	6	0,5555555555555556	-1098162340802500	NON-HUB	Peripheral node	cilium assembly [GO:0060271]; protein transport [GO:0015031]	hydrolase activity, acting on ester bonds [GO:0016788]	axoneme [GO:0005930]; ciliary basal body [GO:0036064]; endoplasmic reticulum membrane [GO:0005789]
Aspergillus fumigatus	CADAFUAP00005733	Q4WYJ2						3	R1	4	4	0,0	-1.10787e+16	NON-HUB	Ultra-peripheral node		DNA binding [GO:0003677]
Aspergillus fumigatus	CADAFUAP00005743	Q4WWI2						3	R2	124	92	0,4495317377731529	-0,6807403775542975	NON-HUB	Peripheral node		ribosome binding [GO:0043022]; translation initiation factor activity [GO:0003743]; tRNA binding [GO:0000049]	cytosolic small ribosomal subunit [GO:0022627]
Aspergillus fumigatus	CADAFUAP00005795	Q4WWN3						3	R2	42	34	0,34467120181405897	-0,9622575155589019	NON-HUB	Peripheral node	regulation of transcription, DNA-templated [GO:0006355]	histone methyltransferase activity (H3-K36 specific) [GO:0046975]	chromatin [GO:0000785]; nucleus [GO:0005634]
Aspergillus fumigatus	CADAFUAP00005799	Q4WXU2						3	R2	123	106	0,2573203780818295	-0,6127879649324964	NON-HUB	Peripheral node	Arp2/3 complex-mediated actin nucleation [GO:0034314]	actin filament binding [GO:0051015]	Arp2/3 protein complex [GO:0005885]; cytoplasm [GO:0005737]
Aspergillus fumigatus	CADAFUAP00005829	Q4WXJ2						3	R3	29	13	0,7990487514863258	-1.06419e+16	NON-HUB	Non-hub connector	endoplasmic reticulum to Golgi vesicle-mediated transport [GO:0006888]; intracellular protein transport [GO:0006886]	zinc ion binding [GO:0008270]	COPII vesicle coat [GO:0030127]
Aspergillus fumigatus	CADAFUAP00005897	Q4WUI9						3	R3	306	148	0,7660728779529241	-0,4089307270670933	NON-HUB	Non-hub connector		phosphoprotein phosphatase activity [GO:0004721]	integral component of membrane [GO:0016021]
Aspergillus fumigatus	CADAFUAP00005935	Q4WUN5						3	R4	651	286	0,8069943204475685	0,26088591163351715	NON-HUB	Non-hub kinless node	chromatin organization [GO:0006325]; regulation of transcription by RNA polymerase II [GO:0006357]	TBP-class protein binding [GO:0017025]; transcription coregulator activity [GO:0003712]	nuclear chromatin [GO:0000790]; nucleus [GO:0005634]; SAGA complex [GO:0000124]
Aspergillus fumigatus	CADAFUAP00005975	Q4WUH3						3	R2	42	34	0,34467120181405897	-0,9622575155589019	NON-HUB	Peripheral node
Aspergillus fumigatus	CADAFUAP00005983	Q4WUR1	pathogenicity related	reduced virulence				3	R3	324	148	0,7913427831123305	-0,4089307270670933	NON-HUB	Non-hub connector	calcineurin-mediated signaling [GO:0097720]; fungal-type cell wall organization [GO:0031505]	calmodulin binding [GO:0005516]; calmodulin-dependent protein phosphatase activity [GO:0033192]; metal ion binding [GO:0046872]	calcineurin complex [GO:0005955]; cytoplasm [GO:0005737]
Aspergillus fumigatus	CADAFUAP00005993	Q4WVF0						3	R3	564	285	0,7446525577184246	0,2560321678748171	NON-HUB	Non-hub connector	positive regulation of protein deubiquitination [GO:1903003]	ubiquitin binding [GO:0043130]
Aspergillus fumigatus	CADAFUAP00006000							3	R3	554	285	0,7353510406756246	0,2560321678748171	NON-HUB	Non-hub connector
Aspergillus fumigatus	CADAFUAP00006040	Q4WV08						3	R3	20	12	0,64	-1.06904e+16	NON-HUB	Non-hub connector	actin filament severing [GO:0051014]; actin nucleation [GO:0045010]; barbed-end actin filament capping [GO:0051016]	actin filament binding [GO:0051015]; calcium ion binding [GO:0005509]
Aspergillus fumigatus	CADAFUAP00006066	Q4WU36						3	R3	541	285	0,7224794229895346	0,2560321678748171	NON-HUB	Non-hub connector	regulation of DNA double-strand break processing [GO:1903775]; regulation of histone H2B conserved C-terminal lysine ubiquitination [GO:2001173]		nucleus [GO:0005634]; site of double-strand break [GO:0035861]
Aspergillus fumigatus	CADAFUAP00006192	Q4WU69						3	R3	557	285	0,7381941601745694	0,2560321678748171	NON-HUB	Non-hub connector	ribosomal large subunit biogenesis [GO:0042273]	unfolded protein binding [GO:0051082]
Aspergillus fumigatus	CADAFUAP00006238	Q4WTX2						3	R3	382	178	0,782873276500096	-0,26331841430609104	NON-HUB	Non-hub connector	negative regulation of transcription by RNA polymerase II [GO:0000122]; positive regulation of transcription by RNA polymerase II [GO:0045944]; transcription, DNA-templated [GO:0006351]	DNA-binding transcription factor activity, RNA polymerase II-specific [GO:0000981]; sequence-specific DNA binding [GO:0043565]; zinc ion binding [GO:0008270]	nuclear chromatin [GO:0000790]
Aspergillus fumigatus	CADAFUAP00006244	Q4WUJ4						3	R2	129	98	0,42287122168138935	-0,6516179150020971	NON-HUB	Peripheral node	autophagosome assembly [GO:0000045]; autophagy of peroxisome [GO:0030242]; endocytosis [GO:0006897]; phosphatidylinositol-3-phosphate biosynthetic process [GO:0036092]; phosphatidylinositol-mediated signaling [GO:0048015]; phosphatidylinositol phosphorylation [GO:0046854]; protein phosphorylation [GO:0006468]	1-phosphatidylinositol-3-kinase activity [GO:0016303]; ATP binding [GO:0005524]	cytoplasm [GO:0005737]; endosome [GO:0005768]; fungal-type vacuole membrane [GO:0000329]; membrane [GO:0016020]; peroxisome [GO:0005777]; phagophore assembly site [GO:0000407]; phosphatidylinositol 3-kinase complex, class III, type I [GO:0034271]; phosphatidylinositol 3-kinase complex, class III, type II [GO:0034272]
Aspergillus fumigatus	CADAFUAP00006284	Q4WVJ5						3	R3	550	285	0,7314876033057851	0,2560321678748171	NON-HUB	Non-hub connector		Rab GTPase binding [GO:0017137]
Aspergillus fumigatus	CADAFUAP00006307	Q4WVE2						3	R2	12	8	0,5555555555555556	-1088454853285100	NON-HUB	Peripheral node	regulation of signal transduction [GO:0009966]	protein phosphatase 2A binding [GO:0051721]	cytosol [GO:0005829]
Aspergillus fumigatus	CADAFUAP00006314	Q4WTY6						3	R1	7	7	0,0	-1093308597043800	NON-HUB	Ultra-peripheral node
Aspergillus fumigatus	CADAFUAP00006357	Q4WV27	pathogenicity unrelated	unaffected pathogenicity				3	R4	35	15	0,8163265306122449	-1.05448e+16	NON-HUB	Non-hub kinless node	actin filament depolymerization [GO:0030042]	actin binding [GO:0003779]	actin cytoskeleton [GO:0015629]
Aspergillus fumigatus	CADAFUAP00006358	Q4WV72						3	R3	541	285	0,7224794229895346	0,2560321678748171	NON-HUB	Non-hub connector
Aspergillus fumigatus	CADAFUAP00006410	Q4WVM7						3	R2	135	98	0,473031550068587	-0,6516179150020971	NON-HUB	Peripheral node	cellular response to DNA damage stimulus [GO:0006974]; DNA damage checkpoint [GO:0000077]; DNA repair [GO:0006281]; histone phosphorylation [GO:0016572]; intrinsic apoptotic signaling pathway in response to DNA damage [GO:0008630]; negative regulation of TORC1 signaling [GO:1904262]; response to ionizing radiation [GO:0010212]; telomere maintenance [GO:0000723]	ATP binding [GO:0005524]; protein serine/threonine kinase activity [GO:0004674]	chromosome, telomeric region [GO:0000781]; nucleus [GO:0005634]
Aspergillus fumigatus	CADAFUAP00006426	Q4WVC5						3	R2	105	91	0,24888888888888883	-0,6855941213129976	NON-HUB	Peripheral node	histone arginine methylation [GO:0034969]	histone-arginine N-methyltransferase activity [GO:0008469]	cytosol [GO:0005829]; nucleus [GO:0005634]
Aspergillus fumigatus	CADAFUAP00006477	Q4WVI4						3	R3	554	285	0,7353510406756246	0,2560321678748171	NON-HUB	Non-hub connector	gliotoxin biosynthetic process [GO:2001310]; positive regulation of gliotoxin biosynthetic process [GO:1900691]; regulation of secondary metabolite biosynthetic process [GO:1900376]; signal transduction [GO:0007165]		integral component of membrane [GO:0016021]
Aspergillus fumigatus	CADAFUAP00006512	Q4WUP2						3	R1	22	22	0,0	-1.0205e+16	NON-HUB	Ultra-peripheral node	negative regulation of transcription by RNA polymerase II [GO:0000122]; positive regulation of transcription by RNA polymerase II [GO:0045944]; transcription, DNA-templated [GO:0006351]	DNA-binding transcription factor activity, RNA polymerase II-specific [GO:0000981]; sequence-specific DNA binding [GO:0043565]; zinc ion binding [GO:0008270]	nuclear chromatin [GO:0000790]
Aspergillus fumigatus	CADAFUAP00006520	Q4WTT2						3	R4	94	39	0,8278632865550023	-0,9379887967654016	NON-HUB	Non-hub kinless node	DNA-templated transcription, elongation [GO:0006354]; regulation of transcription, DNA-templated [GO:0006355]	histone methyltransferase activity (H3-K36 specific) [GO:0046975]	chromatin [GO:0000785]; nucleus [GO:0005634]
Aspergillus fumigatus	CADAFUAP00006522	Q4WUG0						3	R3	541	285	0,7224794229895346	0,2560321678748171	NON-HUB	Non-hub connector
Aspergillus fumigatus	CADAFUAP00006580	Q4WVC0						3	R3	304	169	0,6909517832409973	-0,3070021081343917	NON-HUB	Non-hub connector	Arp2/3 complex-mediated actin nucleation [GO:0034314]		actin cortical patch [GO:0030479]; Arp2/3 protein complex [GO:0005885]
Aspergillus fumigatus	CADAFUAP00006595	Q4WVJ9						3	R3	565	287	0,7419719633487352	0,2657396553922172	NON-HUB	Non-hub connector	histone H3-K4 trimethylation [GO:0080182]	chromatin binding [GO:0003682]	Set1C/COMPASS complex [GO:0048188]
Aspergillus fumigatus	CADAFUAP00006634	Q4WVG4						3	R3	321	152	0,775778573577508	-0,389515752032293	NON-HUB	Non-hub connector		phosphoprotein phosphatase activity [GO:0004721]
Aspergillus fumigatus	CADAFUAP00006665	Q4WVN2						3	R2	42	34	0,34467120181405897	-0,9622575155589019	NON-HUB	Peripheral node
Aspergillus fumigatus	CADAFUAP00006678	Q4WUA3		lethal				3	R2	33	25	0,42607897153351704	-1.00594e+16	NON-HUB	Peripheral node	heme biosynthetic process [GO:0006783]	ferrochelatase activity [GO:0004325]	mitochondrion [GO:0005739]
Aspergillus fumigatus	CADAFUAP00006703	Q4WVA2						3	R3	297	146	0,7583466539695496	-0,41863821458449346	NON-HUB	Non-hub connector		phosphoprotein phosphatase activity [GO:0004721]
Aspergillus fumigatus	CADAFUAP00006721	Q4WU01						3	R4	424	184	0,8116767532929868	-0,23419595175389057	NON-HUB	Non-hub kinless node		protein serine/threonine phosphatase activity [GO:0004722]	cytosol [GO:0005829]; nucleus [GO:0005634]
Aspergillus fumigatus	CADAFUAP00006851	E9RDD2						3	R2	33	29	0,2277318640955005	-0,9865262343524023	NON-HUB	Peripheral node		glyoxylate reductase (NADP) activity [GO:0030267]; hydroxypyruvate reductase activity [GO:0016618]; NAD binding [GO:0051287]; oxidoreductase activity, acting on the CH-OH group of donors, NAD or NADP as acceptor [GO:0016616]; phosphoglycerate dehydrogenase activity [GO:0004617]	cytosol [GO:0005829]
Aspergillus fumigatus	CADAFUAP00006863	Q4WRE4						3	R3	382	178	0,782873276500096	-0,26331841430609104	NON-HUB	Non-hub connector	conidium formation [GO:0048315]; sporulation resulting in formation of a cellular spore [GO:0030435]	DNA binding [GO:0003677]; metal ion binding [GO:0046872]	nucleus [GO:0005634]
Aspergillus fumigatus	CADAFUAP00006891	Q4WRX6						3	R2	34	23	0,5423875432525951	-1.01565e+16	NON-HUB	Peripheral node		nucleic acid binding [GO:0003676]	nucleus [GO:0005634]
Aspergillus fumigatus	CADAFUAP00006895	Q4WT76						3	R3	382	178	0,782873276500096	-0,26331841430609104	NON-HUB	Non-hub connector		DNA-binding transcription factor activity, RNA polymerase II-specific [GO:0000981]; RNA polymerase II regulatory region sequence-specific DNA binding [GO:0000977]	nucleus [GO:0005634]
Aspergillus fumigatus	CADAFUAP00006900	Q4WT19						3	R2	96	92	0,0815972222222221	-0,6807403775542975	NON-HUB	Peripheral node	mRNA export from nucleus [GO:0006406]; posttranscriptional tethering of RNA polymerase II gene DNA at nuclear periphery [GO:0000973]; protein import into nucleus [GO:0006606]	structural constituent of nuclear pore [GO:0017056]	nuclear membrane [GO:0031965]; nuclear pore outer ring [GO:0031080]
Aspergillus fumigatus	CADAFUAP00006972	Q4WRR2						3	R3	557	285	0,7381941601745694	0,2560321678748171	NON-HUB	Non-hub connector	fatty acid metabolic process [GO:0006631]; protein import into peroxisome matrix, docking [GO:0016560]; protein targeting to peroxisome [GO:0006625]	peroxisome matrix targeting signal-2 binding [GO:0005053]	cytosol [GO:0005829]; peroxisome [GO:0005777]
Aspergillus fumigatus	CADAFUAP00006980	Q4WR95						3	R3	164	99	0,6355963712076145	-0,646764171243397	NON-HUB	Non-hub connector		metal ion binding [GO:0046872]
Aspergillus fumigatus	CADAFUAP00007030	E9R082						3	R3	322	171	0,7179796304154933	-0,2972946206169916	NON-HUB	Non-hub connector	Arp2/3 complex-mediated actin nucleation [GO:0034314]	actin binding [GO:0003779]; ATP binding [GO:0005524]	actin cortical patch [GO:0030479]; Arp2/3 protein complex [GO:0005885]
Aspergillus fumigatus	CADAFUAP00007057	Q4WRN2						3	R4	359	110	0,9061149432422158	-0,5933729898976962	NON-HUB	Non-hub kinless node	NLS-bearing protein import into nucleus [GO:0006607]; ribosomal protein import into nucleus [GO:0006610]	nuclear localization sequence binding [GO:0008139]; Ran GTPase binding [GO:0008536]	cytoplasm [GO:0005737]; nuclear membrane [GO:0031965]; nuclear periphery [GO:0034399]
Aspergillus fumigatus	CADAFUAP00007067	Q4WRX9						3	R3	40	23	0,669375	-1.01565e+16	NON-HUB	Non-hub connector
Aspergillus fumigatus	CADAFUAP00007079	Q4WS75						3	R3	391	179	0,7904186916621425	-0,258464670547391	NON-HUB	Non-hub connector		nucleic acid binding [GO:0003676]
Aspergillus fumigatus	CADAFUAP00007089	Q4WTK1						3	R3	559	285	0,7400641959031109	0,2560321678748171	NON-HUB	Non-hub connector	mRNA export from nucleus [GO:0006406]; transcription-dependent tethering of RNA polymerase II gene DNA at nuclear periphery [GO:0000972]	RNA binding [GO:0003723]; ubiquitin binding [GO:0043130]	nuclear pore [GO:0005643]
Aspergillus fumigatus	CADAFUAP00007153	Q4WS98						3	R2	42	34	0,34467120181405897	-0,9622575155589019	NON-HUB	Peripheral node	peptidyl-lysine monomethylation [GO:0018026]; peptidyl-lysine trimethylation [GO:0018023]	protein-lysine N-methyltransferase activity [GO:0016279]
Aspergillus fumigatus	CADAFUAP00007159	Q4WR42						3	R3	14	8	0,6734693877551021	-1088454853285100	NON-HUB	Non-hub connector
Aspergillus fumigatus	CADAFUAP00007181	Q4WRP8						3	R3	382	178	0,782873276500096	-0,26331841430609104	NON-HUB	Non-hub connector	regulation of transcription, DNA-templated [GO:0006355]	DNA binding [GO:0003677]	nucleus [GO:0005634]
Aspergillus fumigatus	CADAFUAP00007213	E9QVH0						3	R2	118	99	0,29610744039069237	-0,646764171243397	NON-HUB	Peripheral node	adenylate cyclase-modulating G protein-coupled receptor signaling pathway [GO:0007188]	G-protein beta/gamma-subunit complex binding [GO:0031683]; G protein-coupled receptor binding [GO:0001664]; GTPase activity [GO:0003924]; GTP binding [GO:0005525]	heterotrimeric G-protein complex [GO:0005834]
Aspergillus fumigatus	CADAFUAP00007223	Q4WRL4						3	R4	276	106	0,852499474900231	-0,6127879649324964	NON-HUB	Non-hub kinless node	NLS-bearing protein import into nucleus [GO:0006607]; ribosomal protein import into nucleus [GO:0006610]	nuclear localization sequence binding [GO:0008139]	cytoplasm [GO:0005737]; nuclear membrane [GO:0031965]; nuclear periphery [GO:0034399]
Aspergillus fumigatus	CADAFUAP00007238	Q4WT46						3	R4	293	126	0,8150706472993279	-0,515713089758495	NON-HUB	Non-hub kinless node	regulation of transcription by RNA polymerase II [GO:0006357]	sequence-specific DNA binding [GO:0043565]	nucleus [GO:0005634]; RSC-type complex [GO:0016586]
Aspergillus fumigatus	CADAFUAP00007263	E9QQM8						3	R2	146	99	0,5402045411897165	-0,646764171243397	NON-HUB	Peripheral node	adenylate cyclase-activating G protein-coupled receptor signaling pathway [GO:0007189]; adenylate cyclase-modulating G protein-coupled receptor signaling pathway [GO:0007188]	G-protein beta/gamma-subunit complex binding [GO:0031683]; G protein-coupled receptor binding [GO:0001664]; GTPase activity [GO:0003924]; GTP binding [GO:0005525]	heterotrimeric G-protein complex [GO:0005834]
Aspergillus fumigatus	CADAFUAP00007265	Q4WTE7						3	R3	560	286	0,7391709183673469	0,26088591163351715	NON-HUB	Non-hub connector	regulation of actin cytoskeleton organization [GO:0032956]; TOR signaling [GO:0031929]		TORC1 complex [GO:0031931]; TORC2 complex [GO:0031932]
Aspergillus fumigatus	CADAFUAP00007275	Q4WRY6						3	R3	542	285	0,7235025394534389	0,2560321678748171	NON-HUB	Non-hub connector
Aspergillus fumigatus	CADAFUAP00007297	E9R0G9						3	R2	33	29	0,2277318640955005	-0,9865262343524023	NON-HUB	Peripheral node		NAD binding [GO:0051287]; oxidoreductase activity, acting on the CH-OH group of donors, NAD or NADP as acceptor [GO:0016616]
Aspergillus fumigatus	CADAFUAP00007299	Q4WRW7						3	R3	297	146	0,7583466539695496	-0,41863821458449346	NON-HUB	Non-hub connector		hydrolase activity [GO:0016787]
Aspergillus fumigatus	CADAFUAP00007316	Q4WTE1						3	R3	236	106	0,798261993679977	-0,6127879649324964	NON-HUB	Non-hub connector		ATP binding [GO:0005524]; protein kinase activity [GO:0004672]
Aspergillus fumigatus	CADAFUAP00007335	Q4WST6						3	R2	14	11	0,38265306122448983	-1.07389e+16	NON-HUB	Peripheral node		actin binding [GO:0003779]
Aspergillus fumigatus	CADAFUAP00007345	Q4WTC4						3	R3	558	285	0,7391316915250319	0,2560321678748171	NON-HUB	Non-hub connector	chromatin silencing at centromere [GO:0030702]; DNA replication-independent nucleosome assembly [GO:0006336]; mitotic sister chromatid segregation [GO:0000070]; regulation of chromatin silencing [GO:0031935]; transcription, DNA-templated [GO:0006351]	transcription corepressor activity [GO:0003714]	chromosome, centromeric region [GO:0000775]; HIR complex [GO:0000417]; nuclear chromatin [GO:0000790]
Aspergillus fumigatus	CADAFUAP00007364	Q4WSA8						3	R2	29	26	0,19619500594530315	-1.00109e+16	NON-HUB	Peripheral node	mitotic spindle organization [GO:0007052]	peptidyl-prolyl cis-trans isomerase activity [GO:0003755]; protein tyrosine phosphatase activator activity [GO:0008160]	cytoplasm [GO:0005737]; nucleus [GO:0005634]; protein phosphatase type 2A complex [GO:0000159]
Aspergillus fumigatus	CADAFUAP00007427	Q4WR98						3	R2	33	29	0,2277318640955005	-0,9865262343524023	NON-HUB	Peripheral node		D-lactate dehydrogenase activity [GO:0008720]; NAD binding [GO:0051287]
Aspergillus fumigatus	CADAFUAP00007463	Q4WT96						3	R3	386	178	0,7873499959730463	-0,26331841430609104	NON-HUB	Non-hub connector	cellular zinc ion homeostasis [GO:0006882]; positive regulation of transcription, DNA-templated [GO:0045893]	nucleic acid binding [GO:0003676]	cell [GO:0005623]
Aspergillus fumigatus	CADAFUAP00007480	Q4WSZ6						3	R2	44	35	0,3672520661157025	-0,9574037718002019	NON-HUB	Peripheral node		histone-lysine N-methyltransferase activity [GO:0018024]; zinc ion binding [GO:0008270]	chromosome [GO:0005694]; nucleus [GO:0005634]
Aspergillus fumigatus	CADAFUAP00007490	Q4WT81						3	R2	31	23	0,4495317377731529	-1.01565e+16	NON-HUB	Peripheral node		DNA binding [GO:0003677]; RNA polymerase II distal enhancer sequence-specific DNA binding [GO:0000980]; RNA polymerase II proximal promoter sequence-specific DNA binding [GO:0000978]; sequence-specific DNA binding [GO:0043565]	nuclear chromatin [GO:0000790]; nucleus [GO:0005634]; PcG protein complex [GO:0031519]; transcription factor complex [GO:0005667]
Aspergillus fumigatus	CADAFUAP00007578	Q4WT34						3	R3	567	285	0,74734749867025	0,2560321678748171	NON-HUB	Non-hub connector	mRNA splicing, via spliceosome [GO:0000398]		catalytic step 2 spliceosome [GO:0071013]; Cul4-RING E3 ubiquitin ligase complex [GO:0080008]; cytoplasm [GO:0005737]; Prp19 complex [GO:0000974]
Aspergillus fumigatus	CADAFUAP00007605	Q4WSC4						3	R1	1	1	0,0	-1.12243e+16	NON-HUB	Ultra-peripheral node	endoplasmic reticulum to Golgi vesicle-mediated transport [GO:0006888]; intra-Golgi vesicle-mediated transport [GO:0006891]; protein transport [GO:0015031]; retrograde vesicle-mediated transport, Golgi to endoplasmic reticulum [GO:0006890]	structural molecule activity [GO:0005198]	COPI vesicle coat [GO:0030126]; Golgi membrane [GO:0000139]
Aspergillus fumigatus	CADAFUAP00007662	Q4WS57						3	R1	23	23	0,0	-1.01565e+16	NON-HUB	Ultra-peripheral node	C-terminal protein methylation [GO:0006481]	protein C-terminal leucine carboxyl O-methyltransferase activity [GO:0018423]
Aspergillus fumigatus	CADAFUAP00007668	E9R963						3	R3	310	146	0,7781893860561915	-0,41863821458449346	NON-HUB	Non-hub connector	polyphosphate catabolic process [GO:0006798]; polyphosphate metabolic process [GO:0006797]	endopolyphosphatase activity [GO:0000298]; exopolyphosphatase activity [GO:0004309]	integral component of membrane [GO:0016021]; vacuolar membrane [GO:0005774]
Aspergillus fumigatus	CADAFUAP00007674	Q4WTI3						3	R3	602	285	0,7758716791205396	0,2560321678748171	NON-HUB	Non-hub connector	maturation of 5.8S rRNA from tricistronic rRNA transcript (SSU-rRNA, 5.8S rRNA, LSU-rRNA) [GO:0000466]; maturation of LSU-rRNA from tricistronic rRNA transcript (SSU-rRNA, 5.8S rRNA, LSU-rRNA) [GO:0000463]	ribonucleoprotein complex binding [GO:0043021]	nucleoplasm [GO:0005654]; PeBoW complex [GO:0070545]; preribosome, large subunit precursor [GO:0030687]
Aspergillus fumigatus	CADAFUAP00007688	E9QVA9						3	R1	97	95	0,04081198852162826	-0,6661791462781973	NON-HUB	Ultra-peripheral node		transferase activity [GO:0016740]
Aspergillus fumigatus	CADAFUAP00007730	Q4WP01						3	R3	577	285	0,7560290632537268	0,2560321678748171	NON-HUB	Non-hub connector	maturation of SSU-rRNA from tricistronic rRNA transcript (SSU-rRNA, 5.8S rRNA, LSU-rRNA) [GO:0000462]		Pwp2p-containing subcomplex of 90S preribosome [GO:0034388]; small-subunit processome [GO:0032040]
Aspergillus fumigatus	CADAFUAP00007736	Q4WPV0						3	R4	273	114	0,8256249245260234	-0,5739580148628959	NON-HUB	Non-hub kinless node
Aspergillus fumigatus	CADAFUAP00007767	Q4WPF5						3	R3	382	178	0,782873276500096	-0,26331841430609104	NON-HUB	Non-hub connector	cellular response to calcium ion [GO:0071277]; cellular response to heat [GO:0034605]; cellular response to oxidative stress [GO:0034599]; pathogenesis [GO:0009405]; positive regulation of cellular response to oxidative stress [GO:1900409]	metal ion binding [GO:0046872]; nucleic acid binding [GO:0003676]	cytosol [GO:0005829]; nucleus [GO:0005634]
Aspergillus fumigatus	CADAFUAP00007779	Q4WPR9						3	R1	1	1	0,0	-1.12243e+16	NON-HUB	Ultra-peripheral node	cardiolipin biosynthetic process [GO:0032049]	phosphatase activity [GO:0016791]; phosphatidylglycerophosphatase activity [GO:0008962]	mitochondrion [GO:0005739]
Aspergillus fumigatus	CADAFUAP00007809	Q4WNR0						3	R3	297	146	0,7583466539695496	-0,41863821458449346	NON-HUB	Non-hub connector	sphingomyelin catabolic process [GO:0006685]	hydrolase activity, acting on glycosyl bonds [GO:0016798]; metal ion binding [GO:0046872]; phosphoric diester hydrolase activity [GO:0008081]; sphingomyelin phosphodiesterase activity [GO:0004767]	extracellular space [GO:0005615]
Aspergillus fumigatus	CADAFUAP00007897	Q4WP10						3	R3	584	285	0,7618426299493338	0,2560321678748171	NON-HUB	Non-hub connector	maturation of 5.8S rRNA from tricistronic rRNA transcript (SSU-rRNA, 5.8S rRNA, LSU-rRNA) [GO:0000466]; maturation of LSU-rRNA from tricistronic rRNA transcript (SSU-rRNA, 5.8S rRNA, LSU-rRNA) [GO:0000463]	ribonucleoprotein complex binding [GO:0043021]	nucleoplasm [GO:0005654]; PeBoW complex [GO:0070545]; preribosome, large subunit precursor [GO:0030687]
Aspergillus fumigatus	CADAFUAP00007922	Q4WPX3						3	R3	170	95	0,6877162629757785	-0,6661791462781973	NON-HUB	Non-hub connector	protein ubiquitination [GO:0016567]; ubiquitin-dependent protein catabolic process [GO:0006511]	ligase activity [GO:0016874]; ubiquitin protein ligase activity [GO:0061630]	cytoplasm [GO:0005737]
Aspergillus fumigatus	CADAFUAP00007978	Q4WQB0						3	R3	541	285	0,7224794229895346	0,2560321678748171	NON-HUB	Non-hub connector	mRNA export from nucleus [GO:0006406]		THO complex part of transcription export complex [GO:0000445]
Aspergillus fumigatus	CADAFUAP00007983	Q4WQF5						3	R4	220	98	0,8015702479338843	-0,6516179150020971	NON-HUB	Non-hub kinless node	protein localization [GO:0008104]		integral component of membrane [GO:0016021]; plasma membrane [GO:0005886]
Aspergillus fumigatus	CADAFUAP00007984	Q4WQK8	pathogenicity related	reduced virulence				3	R3	606	285	0,7788207038525635	0,2560321678748171	NON-HUB	Non-hub connector	cleistothecium development [GO:0070791]; pathogenesis [GO:0009405]; positive regulation of protein phosphorylation [GO:0001934]; rescue of stalled ribosome [GO:0072344]	enzyme binding [GO:0019899]; protein kinase C binding [GO:0005080]; ribosome binding [GO:0043022]	cytoplasm [GO:0005737]; cytosol [GO:0005829]; cytosolic small ribosomal subunit [GO:0022627]; nucleus [GO:0005634]
Aspergillus fumigatus	CADAFUAP00008017	Q4WQG2						3	R3	302	146	0,7662821806061137	-0,41863821458449346	NON-HUB	Non-hub connector		hydrolase activity, acting on ester bonds [GO:0016788]; phosphoprotein phosphatase activity [GO:0004721]	integral component of membrane [GO:0016021]
Aspergillus fumigatus	CADAFUAP00008049	Q4WPT4						3	R3	382	178	0,782873276500096	-0,26331841430609104	NON-HUB	Non-hub connector		nucleic acid binding [GO:0003676]
Aspergillus fumigatus	CADAFUAP00008051	Q4WQ36	pathogenicity related	increased virulence (hypervirulence)				3	R3	561	285	0,741914266922131	0,2560321678748171	NON-HUB	Non-hub connector
Aspergillus fumigatus	CADAFUAP00008054	Q4WQD2						3	R2	14	13	0,1377551020408163	-1.06419e+16	NON-HUB	Peripheral node		DNA binding [GO:0003677]	nucleus [GO:0005634]
Aspergillus fumigatus	CADAFUAP00008061	Q4WQK7						3	R1	7	7	0,0	-1093308597043800	NON-HUB	Ultra-peripheral node	protein quality control for misfolded or incompletely synthesized proteins [GO:0006515]	misfolded protein binding [GO:0051787]	i-AAA complex [GO:0031942]; integral component of membrane [GO:0016021]
Aspergillus fumigatus	CADAFUAP00008111	Q4WQB9						3	R2	97	91	0,11988521628228288	-0,6855941213129976	NON-HUB	Peripheral node	RNA (guanine-N7)-methylation [GO:0036265]; tRNA methylation [GO:0030488]	tRNA (guanine-N7-)-methyltransferase activity [GO:0008176]; tRNA binding [GO:0000049]	nucleus [GO:0005634]
Aspergillus fumigatus	CADAFUAP00008139	Q4WPR8						3	R4	301	126	0,8247701460248783	-0,515713089758495	NON-HUB	Non-hub kinless node	cell differentiation [GO:0030154]; negative regulation of transcription by RNA polymerase II [GO:0000122]	DNA-binding transcription repressor activity, RNA polymerase II-specific [GO:0001227]; RNA polymerase II regulatory region sequence-specific DNA binding [GO:0000977]	nucleus [GO:0005634]
Aspergillus fumigatus	CADAFUAP00008156	Q4WP99						3	R3	544	285	0,7255318717560553	0,2560321678748171	NON-HUB	Non-hub connector			nucleus [GO:0005634]
Aspergillus fumigatus	CADAFUAP00008177	Q4WPV3						3	R3	541	285	0,7224794229895346	0,2560321678748171	NON-HUB	Non-hub connector	positive regulation of ubiquitin protein ligase activity [GO:1904668]	anaphase-promoting complex binding [GO:0010997]; ubiquitin-protein transferase activator activity [GO:0097027]
Aspergillus fumigatus	CADAFUAP00008179	Q4WQ01						3	R2	113	102	0,18521419061790279	-0,6322029399672968	NON-HUB	Peripheral node	posttranscriptional tethering of RNA polymerase II gene DNA at nuclear periphery [GO:0000973]; protein import into nucleus [GO:0006606]; RNA export from nucleus [GO:0006405]; telomere tethering at nuclear periphery [GO:0034398]	nuclear localization sequence binding [GO:0008139]; RNA binding [GO:0003723]; structural constituent of nuclear pore [GO:0017056]	nuclear pore cytoplasmic filaments [GO:0044614]
Aspergillus fumigatus	CADAFUAP00008259	Q4WQ76						3	R2	33	29	0,2277318640955005	-0,9865262343524023	NON-HUB	Peripheral node		glyoxylate reductase (NADP) activity [GO:0030267]; hydroxypyruvate reductase activity [GO:0016618]; NAD binding [GO:0051287]; oxidoreductase activity, acting on the CH-OH group of donors, NAD or NADP as acceptor [GO:0016616]; phosphoglycerate dehydrogenase activity [GO:0004617]	cytosol [GO:0005829]
Aspergillus fumigatus	CADAFUAP00008294	Q4WQT5						3	R1	97	95	0,04081198852162826	-0,6661791462781973	NON-HUB	Ultra-peripheral node		transferase activity [GO:0016740]
Aspergillus fumigatus	CADAFUAP00008305	Q4WPA4						3	R1	4	4	0,0	-1.10787e+16	NON-HUB	Ultra-peripheral node	regulation of transcription, DNA-templated [GO:0006355]	DNA binding [GO:0003677]	chromatin [GO:0000785]; nucleus [GO:0005634]
Aspergillus fumigatus	CADAFUAP00008350	Q4WQN0						3	R3	299	167	0,6880459950112415	-0,31670959565179185	NON-HUB	Non-hub connector	establishment of mitotic spindle orientation [GO:0000132]; nuclear migration along microtubule [GO:0030473]		cell cortex region [GO:0099738]; centrosome [GO:0005813]; dynactin complex [GO:0005869]
Aspergillus fumigatus	CADAFUAP00008410	Q4WQB5						3	R2	19	15	0,3767313019390581	-1.05448e+16	NON-HUB	Peripheral node	nitrogen compound metabolic process [GO:0006807]
Aspergillus fumigatus	CADAFUAP00008412	Q4WQ40						3	R3	382	178	0,782873276500096	-0,26331841430609104	NON-HUB	Non-hub connector		nucleic acid binding [GO:0003676]
Aspergillus fumigatus	CADAFUAP00008531	Q4WPG5						3	R2	42	34	0,34467120181405897	-0,9622575155589019	NON-HUB	Peripheral node
Aspergillus fumigatus	CADAFUAP00008563	Q4WQH9						3	R1	10	10	0,0	-1.07875e+16	NON-HUB	Ultra-peripheral node	mitotic spindle organization [GO:0007052]		cytoplasm [GO:0005737]; dynactin complex [GO:0005869]
Aspergillus fumigatus	CADAFUAP00008605	Q4WKF7						3	R3	586	287	0,7601340726158721	0,2657396553922172	NON-HUB	Non-hub connector			nucleus [GO:0005634]
Aspergillus fumigatus	CADAFUAP00008632	Q4WJI0						3	R4	370	157	0,8199488677867056	-0,3652470332387926	NON-HUB	Non-hub kinless node
Aspergillus fumigatus	CADAFUAP00008633	A4D9S5						3	R2	101	94	0,13381041074404465	-0,6710328900368974	NON-HUB	Peripheral node	proteasome-mediated ubiquitin-dependent protein catabolic process [GO:0043161]; response to temperature stimulus [GO:0009266]	damaged DNA binding [GO:0003684]	nucleus [GO:0005634]
Aspergillus fumigatus	CADAFUAP00008672	Q4WK80						3	R3	23	12	0,727788279773157	-1.06904e+16	NON-HUB	Non-hub connector	COPII-coated vesicle cargo loading [GO:0090110]; intracellular protein transport [GO:0006886]	GTPase activator activity [GO:0005096]; zinc ion binding [GO:0008270]	COPII vesicle coat [GO:0030127]; endoplasmic reticulum exit site [GO:0070971]; endoplasmic reticulum membrane [GO:0005789]; Golgi membrane [GO:0000139]
Aspergillus fumigatus	CADAFUAP00008684	Q4WJ81	pathogenicity related	loss of pathogenicity				3	R2	58	41	0,5002972651605233	-0,9282813092480015	NON-HUB	Peripheral node	cellular response to calcium ion [GO:0071277]; conidium formation [GO:0048315]; pathogenesis [GO:0009405]; positive regulation of transcription by RNA polymerase II [GO:0045944]; regulation of transcription, DNA-templated [GO:0006355]; spore germination [GO:0009847]; unidimensional cell growth [GO:0009826]	DNA binding [GO:0003677]; DNA-binding transcription factor activity [GO:0003700]; metal ion binding [GO:0046872]	cytoplasm [GO:0005737]; nucleus [GO:0005634]
Aspergillus fumigatus	CADAFUAP00008736	Q4WJZ0						3	R2	97	91	0,11988521628228288	-0,6855941213129976	NON-HUB	Peripheral node	maturation of SSU-rRNA from tricistronic rRNA transcript (SSU-rRNA, 5.8S rRNA, LSU-rRNA) [GO:0000462]; translation [GO:0006412]	structural constituent of ribosome [GO:0003735]	cytosolic small ribosomal subunit [GO:0022627]
Aspergillus fumigatus	CADAFUAP00008748	Q4WJV7						3	R2	154	95	0,6194552201045707	-0,6661791462781973	NON-HUB	Peripheral node		ligase activity [GO:0016874]; ubiquitin-protein transferase activity [GO:0004842]
Aspergillus fumigatus	CADAFUAP00008763	Q4WKF2						3	R3	558	285	0,7391316915250319	0,2560321678748171	NON-HUB	Non-hub connector			Pwp2p-containing subcomplex of 90S preribosome [GO:0034388]; small-subunit processome [GO:0032040]
Aspergillus fumigatus	CADAFUAP00008823	Q4WJH0						3	R3	297	146	0,7583466539695496	-0,41863821458449346	NON-HUB	Non-hub connector		hydrolase activity [GO:0016787]
Aspergillus fumigatus	CADAFUAP00008947	Q4WJS6		lethal				3	R4	385	153	0,8420711755776691	-0,3846620082735929	NON-HUB	Non-hub kinless node	chromosome segregation [GO:0007059]; regulation of cell cycle [GO:0051726]; regulation of mitotic cell cycle [GO:0007346]	metal ion binding [GO:0046872]; protein serine/threonine phosphatase activity [GO:0004722]	cytoplasm [GO:0005737]; nucleus [GO:0005634]
Aspergillus fumigatus	CADAFUAP00008985	Q4WKD4						3	R1	22	22	0,0	-1.0205e+16	NON-HUB	Ultra-peripheral node		nucleic acid binding [GO:0003676]
Aspergillus fumigatus	CADAFUAP00009001	Q4WK69						3	R2	127	94	0,4521669043338087	-0,6710328900368974	NON-HUB	Peripheral node	ATP biosynthetic process [GO:0006754]; ATP synthesis coupled proton transport [GO:0015986]	hydrolase activity [GO:0016787]; proton-transporting ATP synthase activity, rotational mechanism [GO:0046933]	mitochondrial proton-transporting ATP synthase complex, catalytic core F(1) [GO:0000275]
Aspergillus fumigatus	CADAFUAP00009026	Q4WK49						3	R1	22	22	0,0	-1.0205e+16	NON-HUB	Ultra-peripheral node	attachment of spindle microtubules to kinetochore [GO:0008608]; mitotic spindle assembly [GO:0090307]; mitotic spindle assembly checkpoint [GO:0007094]	DNA binding [GO:0003677]; microtubule binding [GO:0008017]	kinetochore [GO:0000776]; nucleus [GO:0005634]; spindle matrix [GO:1990047]
Aspergillus fumigatus	CADAFUAP00009038	Q4WJB4						3	R3	165	97	0,6543985307621671	-0,6564716587607972	NON-HUB	Non-hub connector	translation [GO:0006412]	structural constituent of ribosome [GO:0003735]	mitochondrial small ribosomal subunit [GO:0005763]
Aspergillus fumigatus	CADAFUAP00009044	Q4WKP5						3	R3	565	285	0,7455556425718537	0,2560321678748171	NON-HUB	Non-hub connector	protein folding [GO:0006457]; protein peptidyl-prolyl isomerization [GO:0000413]	peptidyl-prolyl cis-trans isomerase activity [GO:0003755]
Aspergillus fumigatus	CADAFUAP00009069	Q4WKB3						3	R4	656	291	0,8032212038964902	0,28515463042701755	NON-HUB	Non-hub kinless node		translation initiation factor activity [GO:0003743]	transcription factor TFIID complex [GO:0005669]
Aspergillus fumigatus	CADAFUAP00009070	Q4WJL0						3	R4	256	110	0,81536865234375	-0,5933729898976962	NON-HUB	Non-hub kinless node		phosphoprotein phosphatase activity [GO:0004721]; protein phosphatase regulator activity [GO:0019888]	cytoplasm [GO:0005737]; protein phosphatase type 2A complex [GO:0000159]
Aspergillus fumigatus	CADAFUAP00009081	Q4WJQ6						3	R3	386	178	0,7873499959730463	-0,26331841430609104	NON-HUB	Non-hub connector		nucleic acid binding [GO:0003676]
Aspergillus fumigatus	CADAFUAP00009100	Q4WKV5						3	R1	25	25	0,0	-1.00594e+16	NON-HUB	Ultra-peripheral node	nucleotide catabolic process [GO:0009166]	hydrolase activity [GO:0016787]; nucleotide binding [GO:0000166]
Aspergillus fumigatus	CADAFUAP00009149	Q4WKC0						3	R2	42	34	0,34467120181405897	-0,9622575155589019	NON-HUB	Peripheral node
Aspergillus fumigatus	CADAFUAP00009157	Q4WJW7						3	R2	14	13	0,1377551020408163	-1.06419e+16	NON-HUB	Peripheral node		DNA binding [GO:0003677]	nucleus [GO:0005634]
Aspergillus fumigatus	CADAFUAP00009166	Q4WJ41						3	R3	566	285	0,7464539449862029	0,2560321678748171	NON-HUB	Non-hub connector	cellular response to DNA damage stimulus [GO:0006974]; DNA-dependent DNA replication [GO:0006261]; DNA repair [GO:0006281]; mitotic cell cycle [GO:0000278]	chromatin binding [GO:0003682]	nuclear replication fork [GO:0043596]; replication fork protection complex [GO:0031298]
Aspergillus fumigatus	CADAFUAP00009172	Q4WKI5						3	R1	22	22	0,0	-1.0205e+16	NON-HUB	Ultra-peripheral node	negative regulation of transcription by RNA polymerase II [GO:0000122]; positive regulation of transcription by RNA polymerase II [GO:0045944]; transcription, DNA-templated [GO:0006351]	DNA-binding transcription factor activity, RNA polymerase II-specific [GO:0000981]; sequence-specific DNA binding [GO:0043565]; zinc ion binding [GO:0008270]	nuclear chromatin [GO:0000790]
Aspergillus fumigatus	CADAFUAP00009189	Q4WK02						3	R2	157	97	0,6182806604730415	-0,6564716587607972	NON-HUB	Peripheral node	protein polyubiquitination [GO:0000209]; ubiquitin-dependent ERAD pathway [GO:0030433]; ubiquitin-dependent protein catabolic process [GO:0006511]	ubiquitin conjugating enzyme activity [GO:0061631]
Aspergillus fumigatus	CADAFUAP00009210	Q4WK10						3	R1	22	22	0,0	-1.0205e+16	NON-HUB	Ultra-peripheral node	transcription, DNA-templated [GO:0006351]	DNA binding [GO:0003677]; zinc ion binding [GO:0008270]	integral component of membrane [GO:0016021]; nucleus [GO:0005634]
Aspergillus fumigatus	CADAFUAP00009213	Q4WJQ0						3	R1	95	94	0,020941828254847694	-0,6710328900368974	NON-HUB	Ultra-peripheral node	asexual sporulation resulting in formation of a cellular spore [GO:0043936]; gliotoxin biosynthetic process [GO:2001310]; G protein-coupled receptor signaling pathway [GO:0007186]; negative regulation of asexual sporulation resulting in formation of a cellular spore [GO:0043944]; pheromone-dependent signal transduction involved in conjugation with cellular fusion [GO:0000750]; positive regulation…	G-protein beta-subunit binding [GO:0031681]	cytoplasm [GO:0005737]; heterotrimeric G-protein complex [GO:0005834]
Aspergillus fumigatus	CADAFUAP00009298	Q4WJE2						3	R3	558	285	0,7391316915250319	0,2560321678748171	NON-HUB	Non-hub connector	maturation of SSU-rRNA from tricistronic rRNA transcript (SSU-rRNA, 5.8S rRNA, LSU-rRNA) [GO:0000462]		Cul4-RING E3 ubiquitin ligase complex [GO:0080008]; nucleolus [GO:0005730]; small-subunit processome [GO:0032040]
Aspergillus fumigatus	CADAFUAP00009343	Q4WH21						3	R3	541	285	0,7224794229895346	0,2560321678748171	NON-HUB	Non-hub connector
Aspergillus fumigatus	CADAFUAP00009349	Q4WG62						3	R1	22	22	0,0	-1.0205e+16	NON-HUB	Ultra-peripheral node		nucleic acid binding [GO:0003676]
Aspergillus fumigatus	CADAFUAP00009381	Q4WH43						3	R3	541	285	0,7224794229895346	0,2560321678748171	NON-HUB	Non-hub connector	negative regulation of transcription by RNA polymerase II [GO:0000122]		nuclear chromatin [GO:0000790]; nuclear transcriptional repressor complex [GO:0090568]; nucleus [GO:0005634]
Aspergillus fumigatus	CADAFUAP00009408	Q4WGB1						3	R2	42	34	0,34467120181405897	-0,9622575155589019	NON-HUB	Peripheral node
Aspergillus fumigatus	CADAFUAP00009489	Q4WH78						3	R2	36	23	0,591820987654321	-1.01565e+16	NON-HUB	Peripheral node
Aspergillus fumigatus	CADAFUAP00009531	Q4WG47						3	R2	137	97	0,49869465608183705	-0,6564716587607972	NON-HUB	Peripheral node	phosphatidylinositol-mediated signaling [GO:0048015]; phosphatidylinositol phosphorylation [GO:0046854]	1-phosphatidylinositol 4-kinase activity [GO:0004430]	cytoplasm [GO:0005737]; membrane [GO:0016020]; plasma membrane [GO:0005886]
Aspergillus fumigatus	CADAFUAP00009558	Q4WH46						3	R2	112	95	0,28053252551020413	-0,6661791462781973	NON-HUB	Peripheral node	cellular response to heat [GO:0034605]; positive regulation of transcription from RNA polymerase II promoter in response to heat stress [GO:0061408]	DNA-binding transcription factor activity [GO:0003700]; RNA polymerase II proximal promoter sequence-specific DNA binding [GO:0000978]; sequence-specific DNA binding [GO:0043565]	nucleus [GO:0005634]
Aspergillus fumigatus	CADAFUAP00009660	Q4WGR5						3	R1	22	22	0,0	-1.0205e+16	NON-HUB	Ultra-peripheral node	negative regulation of transcription by RNA polymerase II [GO:0000122]; positive regulation of transcription by RNA polymerase II [GO:0045944]; transcription, DNA-templated [GO:0006351]	DNA-binding transcription factor activity, RNA polymerase II-specific [GO:0000981]; sequence-specific DNA binding [GO:0043565]; zinc ion binding [GO:0008270]	nuclear chromatin [GO:0000790]
Aspergillus fumigatus	CADAFUAP00004559	Q4X1Q6			25.3	2	1	4	R1	1	1	0,0	-1.70933e+16	NON-HUB	Ultra-peripheral node		2 iron, 2 sulfur cluster binding [GO:0051537]; metal ion binding [GO:0046872]; NADH dehydrogenase (ubiquinone) activity [GO:0008137]
Aspergillus fumigatus	CADAFUAP00007989	Q4WPZ9			25.3	2	1	4	R1	2	2	0,0	-1672538517359240	NON-HUB	Ultra-peripheral node	cellular respiration [GO:0045333]; mitochondrial electron transport, NADH to ubiquinone [GO:0006120]	4 iron, 4 sulfur cluster binding [GO:0051539]; FMN binding [GO:0010181]; metal ion binding [GO:0046872]; NAD binding [GO:0051287]; NADH dehydrogenase (ubiquinone) activity [GO:0008137]	mitochondrial respiratory chain complex I [GO:0005747]; mitochondrion [GO:0005739]
Aspergillus fumigatus	CADAFUAP00007161	Q4WTK4			25.4	3	1	4	R1	2	2	0,0	-1672538517359240	NON-HUB	Ultra-peripheral node		gluconolactonase activity [GO:0004341]
Aspergillus fumigatus	CADAFUAP00007258	E9QVH4			25.4	3	1	4	R1	2	2	0,0	-1672538517359240	NON-HUB	Ultra-peripheral node		gluconolactonase activity [GO:0004341]
Aspergillus fumigatus	CADAFUAP00008272	Q4WPA6			25.4	3	1	4	R1	3	3	0,0	-1.63574e+16	NON-HUB	Ultra-peripheral node	L-ascorbic acid biosynthetic process [GO:0019853]	calcium ion binding [GO:0005509]; gluconolactonase activity [GO:0004341]
Aspergillus fumigatus	CADAFUAP00000168	Q4WFK3			25.5	13	1	4	R2	14	12	0,26530612244897966	-1.3046e+16	NON-HUB	Peripheral node		flavin adenine dinucleotide binding [GO:0050660]; oxidoreductase activity, acting on the CH-CH group of donors [GO:0016627]
Aspergillus fumigatus	CADAFUAP00000815	Q4WB45			25.5	13	1	4	R2	12	10	0,30555555555555547	-1.37819e+16	NON-HUB	Peripheral node		flavin adenine dinucleotide binding [GO:0050660]; isovaleryl-CoA dehydrogenase activity [GO:0008470]	mitochondrion [GO:0005739]
Aspergillus fumigatus	CADAFUAP00004738	Q4WZK3			25.5	13	1	4	R2	14	12	0,26530612244897966	-1.3046e+16	NON-HUB	Peripheral node		flavin adenine dinucleotide binding [GO:0050660]; oxidoreductase activity, acting on the CH-CH group of donors [GO:0016627]
Aspergillus fumigatus	CADAFUAP00005627	Q4WWI9			25.5	13	1	4	R2	14	12	0,26530612244897966	-1.3046e+16	NON-HUB	Peripheral node		flavin adenine dinucleotide binding [GO:0050660]; glutaryl-CoA hydrolase activity [GO:0044466]; oxidoreductase activity, acting on the CH-CH group of donors [GO:0016627]	mitochondrion [GO:0005739]
Aspergillus fumigatus	CADAFUAP00005996	Q4WUM0			25.5	13	1	4	R2	14	12	0,26530612244897966	-1.3046e+16	NON-HUB	Peripheral node		flavin adenine dinucleotide binding [GO:0050660]; isovaleryl-CoA dehydrogenase activity [GO:0008470]	mitochondrion [GO:0005739]
Aspergillus fumigatus	CADAFUAP00006379	Q4WU60			25.5	13	1	4	R2	37	25	0,5434623813002192	-0,8262731612335549	NON-HUB	Peripheral node		electron transfer activity [GO:0009055]
Aspergillus fumigatus	CADAFUAP00006483	Q4WUX2			25.5	13	1	4	R2	13	11	0,28402366863905326	-1.34139e+16	NON-HUB	Peripheral node		oxidoreductase activity, acting on the CH-CH group of donors [GO:0016627]
Aspergillus fumigatus	CADAFUAP00006546	Q4WTY1			25.5	13	1	4	R2	14	12	0,26530612244897966	-1.3046e+16	NON-HUB	Peripheral node		flavin adenine dinucleotide binding [GO:0050660]; oxidoreductase activity, acting on the CH-CH group of donors [GO:0016627]
Aspergillus fumigatus	CADAFUAP00007386	Q4WRW6			25.5	13	1	4	R2	14	12	0,26530612244897966	-1.3046e+16	NON-HUB	Peripheral node		acyl-CoA dehydrogenase activity [GO:0003995]; flavin adenine dinucleotide binding [GO:0050660]	mitochondrion [GO:0005739]
Aspergillus fumigatus	CADAFUAP00009348	Q4WGX0			25.5	13	1	4	R2	14	12	0,26530612244897966	-1.3046e+16	NON-HUB	Peripheral node		acyl-CoA dehydrogenase activity [GO:0003995]; flavin adenine dinucleotide binding [GO:0050660]; oxidoreductase activity, acting on the CH-CH group of donors, with a flavin as acceptor [GO:0052890]	plasma membrane [GO:0005886]
Aspergillus fumigatus	CADAFUAP00009377	Q4WGL7			25.5	13	1	4	R2	40	26	0,5774999999999999	-0,7894790153150465	NON-HUB	Peripheral node	fatty acid beta-oxidation using acyl-CoA dehydrogenase [GO:0033539]	electron transfer activity [GO:0009055]; flavin adenine dinucleotide binding [GO:0050660]; oxidoreductase activity [GO:0016491]	mitochondrion [GO:0005739]
Aspergillus fumigatus	CADAFUAP00009385	Q4WGS9			25.5	13	1	4	R2	11	9	0,3305785123966941	-1.41498e+16	NON-HUB	Peripheral node		acyl-CoA oxidase activity [GO:0003997]; flavin adenine dinucleotide binding [GO:0050660]
Aspergillus fumigatus	CADAFUAP00009476	Q4WGS8			25.5	13	1	4	R2	11	9	0,3305785123966941	-1.41498e+16	NON-HUB	Peripheral node	fatty acid beta-oxidation using acyl-CoA oxidase [GO:0033540]; lipid homeostasis [GO:0055088]	acyl-CoA oxidase activity [GO:0003997]; fatty acid binding [GO:0005504]; flavin adenine dinucleotide binding [GO:0050660]	peroxisome [GO:0005777]
Aspergillus fumigatus	CADAFUAP00000277	A4D9Y3			25.6	4	1	4	R2	5	4	0,3599999999999999	-1.59895e+16	NON-HUB	Peripheral node
Aspergillus fumigatus	CADAFUAP00001384	Q4W9X2			25.6	4	1	4	R2	5	4	0,3599999999999999	-1.59895e+16	NON-HUB	Peripheral node
Aspergillus fumigatus	CADAFUAP00002518	Q4WEP9			25.6	4	1	4	R2	5	4	0,3599999999999999	-1.59895e+16	NON-HUB	Peripheral node	organonitrogen compound catabolic process [GO:1901565]	deaminase activity [GO:0019239]	cytosol [GO:0005829]; mitochondrion [GO:0005739]
Aspergillus fumigatus	CADAFUAP00004492	A4D9C6			25.6	4	1	4	R2	5	4	0,3599999999999999	-1.59895e+16	NON-HUB	Peripheral node
Aspergillus fumigatus	CADAFUAP00000020	Q4WG34						4	R2	43	31	0,48025959978366695	-0,6055082857225047	NON-HUB	Peripheral node		oxidoreductase activity [GO:0016491]
Aspergillus fumigatus	CADAFUAP00000079	Q4WF68						4	R1	52	52	0,0	0,1671687785661708	NON-HUB	Ultra-peripheral node		FAD binding [GO:0071949]; monooxygenase activity [GO:0004497]	integral component of membrane [GO:0016021]
Aspergillus fumigatus	CADAFUAP00000095	Q4WFD1						4	R1	52	52	0,0	0,1671687785661708	NON-HUB	Ultra-peripheral node		FAD binding [GO:0071949]; oxidoreductase activity [GO:0016491]
Aspergillus fumigatus	CADAFUAP00000144	Q4WFN4						4	R1	52	52	0,0	0,1671687785661708	NON-HUB	Ultra-peripheral node		FAD binding [GO:0071949]; monooxygenase activity [GO:0004497]; salicylate 1-monooxygenase activity [GO:0018658]
Aspergillus fumigatus	CADAFUAP00000148	Q4WFR5						4	R2	85	65	0,4152249134948097	0,6454926755067794	NON-HUB	Peripheral node		electron-transferring-flavoprotein dehydrogenase activity [GO:0004174]; flavin adenine dinucleotide binding [GO:0050660]	cytoplasm [GO:0005737]
Aspergillus fumigatus	CADAFUAP00000265	Q4WFS6						4	R2	41	36	0,2290303390838786	-0,4215375561299629	NON-HUB	Peripheral node		sarcosine oxidase activity [GO:0008115]
Aspergillus fumigatus	CADAFUAP00000315	Q4WG18						4	R1	52	52	0,0	0,1671687785661708	NON-HUB	Ultra-peripheral node		FAD binding [GO:0071949]; monooxygenase activity [GO:0004497]
Aspergillus fumigatus	CADAFUAP00000325	Q4WFU5						4	R2	80	65	0,33984375	0,6454926755067794	NON-HUB	Peripheral node		flavin adenine dinucleotide binding [GO:0050660]; monooxygenase activity [GO:0004497]; N,N-dimethylaniline monooxygenase activity [GO:0004499]; NADP binding [GO:0050661]
Aspergillus fumigatus	CADAFUAP00000343	Q4WFS8						4	R2	24	22	0,15972222222222232	-0,9366555989890799	NON-HUB	Peripheral node	cellular metabolic process [GO:0044237]; polysaccharide catabolic process [GO:0000272]	2 iron, 2 sulfur cluster binding [GO:0051537]; cellulase activity [GO:0008810]; iron ion binding [GO:0005506]; oxidoreductase activity [GO:0016491]
Aspergillus fumigatus	CADAFUAP00000378	Q4WFF5						4	R2	55	36	0,5715702479338842	-0,4215375561299629	NON-HUB	Peripheral node	retrograde transport, endosome to Golgi [GO:0042147]	oxidoreductase activity [GO:0016491]	cytoplasm [GO:0005737]; cytosol [GO:0005829]; late endosome [GO:0005770]
Aspergillus fumigatus	CADAFUAP00000385	Q4WFP8						4	R1	52	52	0,0	0,1671687785661708	NON-HUB	Ultra-peripheral node	secondary metabolite biosynthetic process [GO:0044550]	FAD binding [GO:0071949]
Aspergillus fumigatus	CADAFUAP00000428	Q4WD92						4	R1	5	5	0,0	-1562156079603720	NON-HUB	Ultra-peripheral node	cellular metabolic process [GO:0044237]	2 iron, 2 sulfur cluster binding [GO:0051537]; iron ion binding [GO:0005506]; oxidoreductase activity [GO:0016491]
Aspergillus fumigatus	CADAFUAP00000442	Q4WDC0						4	R2	41	36	0,2290303390838786	-0,4215375561299629	NON-HUB	Peripheral node	retrograde transport, endosome to Golgi [GO:0042147]	oxidoreductase activity [GO:0016491]	cytoplasm [GO:0005737]; cytosol [GO:0005829]; late endosome [GO:0005770]
Aspergillus fumigatus	CADAFUAP00000470	O43099						4	R3	32	16	0,75	-115742047450013	NON-HUB	Non-hub connector	cell redox homeostasis [GO:0045454]; cellular response to oxidative stress [GO:0034599]; hydrogen peroxide catabolic process [GO:0042744]	IgE binding [GO:0019863]; protein homodimerization activity [GO:0042803]; thioredoxin peroxidase activity [GO:0008379]	cytoplasm [GO:0005737]; mitochondrion [GO:0005739]; peroxisome [GO:0005777]
Aspergillus fumigatus	CADAFUAP00000582	Q4WD48						4	R1	52	52	0,0	0,1671687785661708	NON-HUB	Ultra-peripheral node		FAD binding [GO:0071949]; monooxygenase activity [GO:0004497]
Aspergillus fumigatus	CADAFUAP00000615	Q4WD91						4	R2	24	22	0,15972222222222232	-0,9366555989890799	NON-HUB	Peripheral node	cellular metabolic process [GO:0044237]	2 iron, 2 sulfur cluster binding [GO:0051537]; oxidoreductase activity [GO:0016491]
Aspergillus fumigatus	CADAFUAP00000673	Q4WD50						4	R2	38	27	0,4951523545706371	-0,7526848693965381	NON-HUB	Peripheral node		oxidoreductase activity [GO:0016491]
Aspergillus fumigatus	CADAFUAP00000714	A4DA21						4	R1	52	52	0,0	0,1671687785661708	NON-HUB	Ultra-peripheral node		FAD binding [GO:0071949]; monooxygenase activity [GO:0004497]
Aspergillus fumigatus	CADAFUAP00000747	Q4WD43						4	R2	41	36	0,2290303390838786	-0,4215375561299629	NON-HUB	Peripheral node		L-pipecolate oxidase activity [GO:0050031]; proline oxidase activity [GO:0051699]; sarcosine oxidase activity [GO:0008115]
Aspergillus fumigatus	CADAFUAP00000748	Q4WD02						4	R1	70	70	0,0	0,8294634050993211	NON-HUB	Ultra-peripheral node		flavin adenine dinucleotide binding [GO:0050660]; N,N-dimethylaniline monooxygenase activity [GO:0004499]; NADP binding [GO:0050661]
Aspergillus fumigatus	CADAFUAP00000766	Q4WBA7						4	R2	80	65	0,33984375	0,6454926755067794	NON-HUB	Peripheral node		oxidoreductase activity [GO:0016491]
Aspergillus fumigatus	CADAFUAP00000767	Q4WAZ0						4	R1	70	70	0,0	0,8294634050993211	NON-HUB	Ultra-peripheral node	fumagillin biosynthetic process [GO:1902086]	flavin adenine dinucleotide binding [GO:0050660]; methyltransferase activity [GO:0008168]; monooxygenase activity [GO:0004497]; N,N-dimethylaniline monooxygenase activity [GO:0004499]; NADP binding [GO:0050661]
Aspergillus fumigatus	CADAFUAP00000786	Q4WB53						4	R3	81	43	0,7181832037799116	-0,1639785347004044	NON-HUB	Non-hub connector	cell redox homeostasis [GO:0045454]; glycerol ether metabolic process [GO:0006662]	protein disulfide oxidoreductase activity [GO:0015035]	cell [GO:0005623]
Aspergillus fumigatus	CADAFUAP00000934	Q4WBK1						4	R1	70	70	0,0	0,8294634050993211	NON-HUB	Ultra-peripheral node		flavin adenine dinucleotide binding [GO:0050660]; N,N-dimethylaniline monooxygenase activity [GO:0004499]; NADP binding [GO:0050661]
Aspergillus fumigatus	CADAFUAP00000994	Q4WB91						4	R2	38	27	0,4951523545706371	-0,7526848693965381	NON-HUB	Peripheral node		oxidoreductase activity [GO:0016491]
Aspergillus fumigatus	CADAFUAP00001016	A4DA41						4	R1	52	52	0,0	0,1671687785661708	NON-HUB	Ultra-peripheral node		FAD binding [GO:0071949]; salicylate 1-monooxygenase activity [GO:0018658]	integral component of membrane [GO:0016021]
Aspergillus fumigatus	CADAFUAP00001024	Q4WAJ4						4	R3	8	4	0,75	-1.59895e+16	NON-HUB	Non-hub connector
Aspergillus fumigatus	CADAFUAP00001035	Q4WAE8						4	R1	52	52	0,0	0,1671687785661708	NON-HUB	Ultra-peripheral node		FAD binding [GO:0071949]
Aspergillus fumigatus	CADAFUAP00001071	Q4WAP9						4	R2	84	68	0,34467120181405897	0,7558751132623045	NON-HUB	Peripheral node		2 iron, 2 sulfur cluster binding [GO:0051537]; flavin adenine dinucleotide binding [GO:0050660]; oxidoreductase activity [GO:0016491]
Aspergillus fumigatus	CADAFUAP00001091	Q4WAP7						4	R2	4	3	0,4375	-1.63574e+16	NON-HUB	Peripheral node
Aspergillus fumigatus	CADAFUAP00001105	Q4WA72						4	R1	52	52	0,0	0,1671687785661708	NON-HUB	Ultra-peripheral node		FAD binding [GO:0071949]; monooxygenase activity [GO:0004497]	integral component of membrane [GO:0016021]
Aspergillus fumigatus	CADAFUAP00001131	Q4WAA3						4	R1	52	52	0,0	0,1671687785661708	NON-HUB	Ultra-peripheral node		FAD binding [GO:0071949]; lyase activity [GO:0016829]; monooxygenase activity [GO:0004497]; salicylate 1-monooxygenase activity [GO:0018658]	integral component of membrane [GO:0016021]
Aspergillus fumigatus	CADAFUAP00001163	Q4WA60						4	R1	52	52	0,0	0,1671687785661708	NON-HUB	Ultra-peripheral node	secondary metabolite biosynthetic process [GO:0044550]	FAD binding [GO:0071949]; monooxygenase activity [GO:0004497]
Aspergillus fumigatus	CADAFUAP00001506	Q4W919						4	R1	70	70	0,0	0,8294634050993211	NON-HUB	Ultra-peripheral node		FAD binding [GO:0071949]
Aspergillus fumigatus	CADAFUAP00001590	Q4WLI7						4	R2	41	36	0,2290303390838786	-0,4215375561299629	NON-HUB	Peripheral node		oxidoreductase activity [GO:0016491]	cytoplasm [GO:0005737]
Aspergillus fumigatus	CADAFUAP00001645	Q4WM62						4	R4	32	14	0,80859375	-1.23101e+16	NON-HUB	Non-hub kinless node	FAD biosynthetic process [GO:0006747]	FMN adenylyltransferase activity [GO:0003919]
Aspergillus fumigatus	CADAFUAP00001725	Q4WM02						4	R1	70	70	0,0	0,8294634050993211	NON-HUB	Ultra-peripheral node
Aspergillus fumigatus	CADAFUAP00001845	E9RAH5						4	R2	80	65	0,33984375	0,6454926755067794	NON-HUB	Peripheral node	cellular response to mycotoxin [GO:0036146]; gliotoxin biosynthetic process [GO:2001310]; mycotoxin biosynthetic process [GO:0043386]; pathogenesis [GO:0009405]	flavin adenine dinucleotide binding [GO:0050660]; oxidoreductase activity [GO:0016491]
Aspergillus fumigatus	CADAFUAP00001927	Q4WN21						4	R2	18	16	0,2098765432098766	-115742047450013	NON-HUB	Peripheral node	regulation of protein ubiquitination [GO:0031396]
Aspergillus fumigatus	CADAFUAP00001940	Q4WLE7						4	R1	70	70	0,0	0,8294634050993211	NON-HUB	Ultra-peripheral node		flavin adenine dinucleotide binding [GO:0050660]; N,N-dimethylaniline monooxygenase activity [GO:0004499]; NADP binding [GO:0050661]
Aspergillus fumigatus	CADAFUAP00001981	Q4WME0						4	R2	41	36	0,2290303390838786	-0,4215375561299629	NON-HUB	Peripheral node	D-amino acid catabolic process [GO:0019478]	D-amino-acid oxidase activity [GO:0003884]; FAD binding [GO:0071949]	cytoplasm [GO:0005737]
Aspergillus fumigatus	CADAFUAP00001999	Q4WMW9						4	R2	42	27	0,586734693877551	-0,7526848693965381	NON-HUB	Peripheral node	heme biosynthetic process [GO:0006783]; protoporphyrinogen IX biosynthetic process [GO:0006782]	oxidoreductase activity [GO:0016491]; oxygen-dependent protoporphyrinogen oxidase activity [GO:0004729]	intrinsic component of mitochondrial inner membrane [GO:0031304]; mitochondrion [GO:0005739]
Aspergillus fumigatus	CADAFUAP00002043	Q4WMF9						4	R2	41	36	0,2290303390838786	-0,4215375561299629	NON-HUB	Peripheral node		fructosyl-amino acid oxidase activity [GO:0051700]; saccharopine oxidase activity [GO:0051698]; sarcosine oxidase activity [GO:0008115]
Aspergillus fumigatus	CADAFUAP00002089	Q4WMD4						4	R3	81	43	0,7181832037799116	-0,1639785347004044	NON-HUB	Non-hub connector	cell redox homeostasis [GO:0045454]		cell [GO:0005623]
Aspergillus fumigatus	CADAFUAP00002111	Q4WMA9						4	R2	18	16	0,2098765432098766	-115742047450013	NON-HUB	Peripheral node			cell division site [GO:0032153]; division septum [GO:0000935]
Aspergillus fumigatus	CADAFUAP00002173	Q4WL77						4	R1	52	52	0,0	0,1671687785661708	NON-HUB	Ultra-peripheral node		FAD binding [GO:0071949]; salicylate 1-monooxygenase activity [GO:0018658]
Aspergillus fumigatus	CADAFUAP00002187	Q4WLD1						4	R1	52	52	0,0	0,1671687785661708	NON-HUB	Ultra-peripheral node	terpenoid biosynthetic process [GO:0016114]	FAD binding [GO:0071949]; monooxygenase activity [GO:0004497]	integral component of membrane [GO:0016021]
Aspergillus fumigatus	CADAFUAP00002230	Q4WLS5						4	R4	10	4	0,84	-1.59895e+16	NON-HUB	Non-hub kinless node
Aspergillus fumigatus	CADAFUAP00002232	Q4WN75						4	R2	56	52	0,1377551020408163	0,1671687785661708	NON-HUB	Peripheral node	'de novo' NAD biosynthetic process from tryptophan [GO:0034354]; anthranilate metabolic process [GO:0043420]; kynurenine metabolic process [GO:0070189]; NAD metabolic process [GO:0019674]; quinolinate biosynthetic process [GO:0019805]; tryptophan catabolic process [GO:0006569]	FAD binding [GO:0071949]; flavin adenine dinucleotide binding [GO:0050660]; kynurenine 3-monooxygenase activity [GO:0004502]; NAD(P)H oxidase activity [GO:0016174]	mitochondrial outer membrane [GO:0005741]; mitochondrion [GO:0005739]
Aspergillus fumigatus	CADAFUAP00002317	Q4WLS4						4	R1	16	16	0,0	-115742047450013	NON-HUB	Ultra-peripheral node	cell redox homeostasis [GO:0045454]; cellular response to oxidative stress [GO:0034599]; hydrogen peroxide catabolic process [GO:0042744]	thioredoxin peroxidase activity [GO:0008379]	cytoplasm [GO:0005737]; mitochondrion [GO:0005739]; peroxisome [GO:0005777]
Aspergillus fumigatus	CADAFUAP00002320	Q4WM21						4	R1	52	52	0,0	0,1671687785661708	NON-HUB	Ultra-peripheral node		FAD binding [GO:0071949]; monooxygenase activity [GO:0004497]
Aspergillus fumigatus	CADAFUAP00002441	Q4W9H5						4	R1	52	52	0,0	0,1671687785661708	NON-HUB	Ultra-peripheral node		FAD binding [GO:0071949]; monooxygenase activity [GO:0004497]; salicylate 1-monooxygenase activity [GO:0018658]
Aspergillus fumigatus	CADAFUAP00002456	Q4W9D7						4	R2	41	36	0,2290303390838786	-0,4215375561299629	NON-HUB	Peripheral node		oxidoreductase activity [GO:0016491]; sarcosine dehydrogenase activity [GO:0008480]	cytoplasm [GO:0005737]; mitochondrion [GO:0005739]
Aspergillus fumigatus	CADAFUAP00002525	Q4WDS2						4	R2	41	36	0,2290303390838786	-0,4215375561299629	NON-HUB	Peripheral node		oxidoreductase activity [GO:0016491]	cytoplasm [GO:0005737]
Aspergillus fumigatus	CADAFUAP00002689	Q4WE17						4	R3	32	16	0,75	-115742047450013	NON-HUB	Non-hub connector	cell redox homeostasis [GO:0045454]; cellular response to oxidative stress [GO:0034599]; hydrogen peroxide catabolic process [GO:0042744]	thioredoxin peroxidase activity [GO:0008379]	cytoplasm [GO:0005737]; mitochondrion [GO:0005739]; peroxisome [GO:0005777]
Aspergillus fumigatus	CADAFUAP00002719	Q4WEM5						4	R2	80	65	0,33984375	0,6454926755067794	NON-HUB	Peripheral node		oxidoreductase activity [GO:0016491]
Aspergillus fumigatus	CADAFUAP00002844	Q4WDZ4						4	R1	70	70	0,0	0,8294634050993211	NON-HUB	Ultra-peripheral node		oxidoreductase activity [GO:0016491]
Aspergillus fumigatus	CADAFUAP00002873	Q4WE18						4	R2	47	42	0,20144861928474433	-0,20077268061891276	NON-HUB	Peripheral node		FMN binding [GO:0010181]; oxidoreductase activity [GO:0016491]
Aspergillus fumigatus	CADAFUAP00002885	Q4WDQ6						4	R1	70	70	0,0	0,8294634050993211	NON-HUB	Ultra-peripheral node		monooxygenase activity [GO:0004497]
Aspergillus fumigatus	CADAFUAP00002942	Q4WEV9						4	R3	12	7	0,6597222222222221	-1.48857e+16	NON-HUB	Non-hub connector	ATP synthesis coupled electron transport [GO:0042773]; cellular respiration [GO:0045333]	4 iron, 4 sulfur cluster binding [GO:0051539]; electron transfer activity [GO:0009055]; NADH dehydrogenase (ubiquinone) activity [GO:0008137]	mitochondrial respiratory chain complex I [GO:0005747]; plasma membrane respiratory chain complex I [GO:0045272]
Aspergillus fumigatus	CADAFUAP00002976	Q4WBX4						4	R2	42	36	0,26530612244897966	-0,4215375561299629	NON-HUB	Peripheral node		oxidoreductase activity [GO:0016491]	cytoplasm [GO:0005737]; mitochondrion [GO:0005739]
Aspergillus fumigatus	CADAFUAP00003001	Q4WBX6						4	R2	24	22	0,15972222222222232	-0,9366555989890799	NON-HUB	Peripheral node	cellular metabolic process [GO:0044237]	2 iron, 2 sulfur cluster binding [GO:0051537]; iron ion binding [GO:0005506]; oxidoreductase activity [GO:0016491]
Aspergillus fumigatus	CADAFUAP00003148	Q4WC35						4	R2	41	36	0,2290303390838786	-0,4215375561299629	NON-HUB	Peripheral node		oxidoreductase activity [GO:0016491]	cytoplasm [GO:0005737]
Aspergillus fumigatus	CADAFUAP00003165	Q4WC15						4	R1	52	52	0,0	0,1671687785661708	NON-HUB	Ultra-peripheral node		FAD binding [GO:0071949]; monooxygenase activity [GO:0004497]; salicylate 1-monooxygenase activity [GO:0018658]
Aspergillus fumigatus	CADAFUAP00003173	Q4WBS2						4	R1	52	52	0,0	0,1671687785661708	NON-HUB	Ultra-peripheral node		FAD binding [GO:0071949]; monooxygenase activity [GO:0004497]; salicylate 1-monooxygenase activity [GO:0018658]
Aspergillus fumigatus	CADAFUAP00003219	Q4WBX7						4	R2	41	36	0,2290303390838786	-0,4215375561299629	NON-HUB	Peripheral node		L-pipecolate oxidase activity [GO:0050031]; proline oxidase activity [GO:0051699]; sarcosine oxidase activity [GO:0008115]
Aspergillus fumigatus	CADAFUAP00003401	Q4WI44						4	R2	16	13	0,33984375	-1.2678e+16	NON-HUB	Peripheral node	cellular response to oxidative stress [GO:0034599]	L-methionine-(S)-S-oxide reductase activity [GO:0036456]; peptide-methionine (S)-S-oxide reductase activity [GO:0008113]	cytoplasm [GO:0005737]
Aspergillus fumigatus	CADAFUAP00003440	Q4WIZ3						4	R1	52	52	0,0	0,1671687785661708	NON-HUB	Ultra-peripheral node		FAD binding [GO:0071949]; monooxygenase activity [GO:0004497]
Aspergillus fumigatus	CADAFUAP00003500	Q4WIE8						4	R3	124	65	0,7252211238293444	0,6454926755067794	NON-HUB	Non-hub connector	cell redox homeostasis [GO:0045454]	dihydrolipoyl dehydrogenase activity [GO:0004148]; electron transfer activity [GO:0009055]; flavin adenine dinucleotide binding [GO:0050660]	cell [GO:0005623]
Aspergillus fumigatus	CADAFUAP00003522	Q4WIG3						4	R1	52	52	0,0	0,1671687785661708	NON-HUB	Ultra-peripheral node		FAD binding [GO:0071949]; monooxygenase activity [GO:0004497]; salicylate 1-monooxygenase activity [GO:0018658]
Aspergillus fumigatus	CADAFUAP00003554	Q4WHS8						4	R1	52	52	0,0	0,1671687785661708	NON-HUB	Ultra-peripheral node		FAD binding [GO:0071949]; monooxygenase activity [GO:0004497]; salicylate 1-monooxygenase activity [GO:0018658]	integral component of membrane [GO:0016021]
Aspergillus fumigatus	CADAFUAP00003567	Q4WIY4						4	R2	80	65	0,33984375	0,6454926755067794	NON-HUB	Peripheral node		electron-transferring-flavoprotein dehydrogenase activity [GO:0004174]; flavin adenine dinucleotide binding [GO:0050660]	cytoplasm [GO:0005737]
Aspergillus fumigatus	CADAFUAP00003639	Q4WIS9						4	R1	52	52	0,0	0,1671687785661708	NON-HUB	Ultra-peripheral node		FAD binding [GO:0071949]; salicylate 1-monooxygenase activity [GO:0018658]
Aspergillus fumigatus	CADAFUAP00003658	Q4WIH0						4	R2	23	15	0,5746691871455576	-1.19421e+16	NON-HUB	Peripheral node		protein tyrosine phosphatase activity [GO:0004725]
Aspergillus fumigatus	CADAFUAP00003683	Q4WIJ0						4	R1	52	52	0,0	0,1671687785661708	NON-HUB	Ultra-peripheral node		FAD binding [GO:0071949]; monooxygenase activity [GO:0004497]; salicylate 1-monooxygenase activity [GO:0018658]
Aspergillus fumigatus	CADAFUAP00003731	Q4WIF5						4	R2	41	36	0,2290303390838786	-0,4215375561299629	NON-HUB	Peripheral node		fructosyl-amino acid oxidase activity [GO:0051700]; saccharopine oxidase activity [GO:0051698]; sarcosine oxidase activity [GO:0008115]
Aspergillus fumigatus	CADAFUAP00003747	Q4WHS9						4	R2	47	42	0,20144861928474433	-0,20077268061891276	NON-HUB	Peripheral node		FMN binding [GO:0010181]; oxidoreductase activity [GO:0016491]
Aspergillus fumigatus	CADAFUAP00003777	Q4WHV5						4	R2	47	42	0,20144861928474433	-0,20077268061891276	NON-HUB	Peripheral node		FMN binding [GO:0010181]; NADPH dehydrogenase activity [GO:0003959]; oxidoreductase activity [GO:0016491]
Aspergillus fumigatus	CADAFUAP00003779	Q4WH99						4	R3	81	43	0,7181832037799116	-0,1639785347004044	NON-HUB	Non-hub connector	cell redox homeostasis [GO:0045454]; protein folding [GO:0006457]; response to endoplasmic reticulum stress [GO:0034976]	protein disulfide isomerase activity [GO:0003756]	endoplasmic reticulum [GO:0005783]
Aspergillus fumigatus	CADAFUAP00003847	Q4WHI7						4	R1	52	52	0,0	0,1671687785661708	NON-HUB	Ultra-peripheral node	secondary metabolite biosynthetic process [GO:0044550]	FAD binding [GO:0071949]; salicylate 1-monooxygenase activity [GO:0018658]	integral component of membrane [GO:0016021]
Aspergillus fumigatus	CADAFUAP00003856	Q4WIK0						4	R1	52	52	0,0	0,1671687785661708	NON-HUB	Ultra-peripheral node		FAD binding [GO:0071949]; monooxygenase activity [GO:0004497]
Aspergillus fumigatus	CADAFUAP00003878	Q4WHG8						4	R2	99	65	0,5689215386185082	0,6454926755067794	NON-HUB	Peripheral node	aerobic electron transport chain [GO:0019646]	calcium ion binding [GO:0005509]; NAD(P)H dehydrogenase (quinone) activity [GO:0003955]; NADH dehydrogenase activity [GO:0003954]	integral component of membrane [GO:0016021]; mitochondrion [GO:0005739]
Aspergillus fumigatus	CADAFUAP00004074	Q4WZB9						4	R1	70	70	0,0	0,8294634050993211	NON-HUB	Ultra-peripheral node		flavin adenine dinucleotide binding [GO:0050660]; N,N-dimethylaniline monooxygenase activity [GO:0004499]; NADP binding [GO:0050661]	integral component of membrane [GO:0016021]
Aspergillus fumigatus	CADAFUAP00004227	Q4X024						4	R3	98	48	0,7600999583506872	0,01999219489213736	NON-HUB	Non-hub connector	cell redox homeostasis [GO:0045454]; cellular iron ion homeostasis [GO:0006879]	2 iron, 2 sulfur cluster binding [GO:0051537]; electron transfer activity [GO:0009055]; glutathione disulfide oxidoreductase activity [GO:0015038]; protein disulfide oxidoreductase activity [GO:0015035]; RNA polymerase II activating transcription factor binding [GO:0001102]	cytosol [GO:0005829]; nucleus [GO:0005634]
Aspergillus fumigatus	CADAFUAP00004413	Q4WZK5						4	R2	41	36	0,2290303390838786	-0,4215375561299629	NON-HUB	Peripheral node		oxidoreductase activity [GO:0016491]; sarcosine oxidase activity [GO:0008115]	cytoplasm [GO:0005737]; mitochondrion [GO:0005739]
Aspergillus fumigatus	CADAFUAP00004533	Q4WZW6						4	R1	52	52	0,0	0,1671687785661708	NON-HUB	Ultra-peripheral node		FAD binding [GO:0071949]; monooxygenase activity [GO:0004497]
Aspergillus fumigatus	CADAFUAP00004618	Q4X1Z3						4	R2	47	42	0,20144861928474433	-0,20077268061891276	NON-HUB	Peripheral node		FMN binding [GO:0010181]; oxidoreductase activity [GO:0016491]
Aspergillus fumigatus	CADAFUAP00004774	Q4WZ70						4	R2	47	42	0,20144861928474433	-0,20077268061891276	NON-HUB	Peripheral node	ergot alkaloid biosynthetic process [GO:0035837]	FMN binding [GO:0010181]; NADPH dehydrogenase activity [GO:0003959]; oxidoreductase activity [GO:0016491]; oxidoreductase activity, acting on the CH-NH group of donors, NAD or NADP as acceptor [GO:0016646]
Aspergillus fumigatus	CADAFUAP00004823	Q4X1M9						4	R1	70	70	0,0	0,8294634050993211	NON-HUB	Ultra-peripheral node		cyclohexanone monooxygenase activity [GO:0018667]; flavin adenine dinucleotide binding [GO:0050660]; N,N-dimethylaniline monooxygenase activity [GO:0004499]; NADP binding [GO:0050661]
Aspergillus fumigatus	CADAFUAP00004854	Q4X1B1						4	R3	81	43	0,7181832037799116	-0,1639785347004044	NON-HUB	Non-hub connector	cell redox homeostasis [GO:0045454]	protein disulfide isomerase activity [GO:0003756]	cell [GO:0005623]; integral component of membrane [GO:0016021]
Aspergillus fumigatus	CADAFUAP00004978	Q4WYM0						4	R2	38	27	0,4951523545706371	-0,7526848693965381	NON-HUB	Peripheral node		oxidoreductase activity [GO:0016491]
Aspergillus fumigatus	CADAFUAP00004984	Q4WXN4						4	R2	41	36	0,2290303390838786	-0,4215375561299629	NON-HUB	Peripheral node		L-pipecolate oxidase activity [GO:0050031]; proline oxidase activity [GO:0051699]; sarcosine oxidase activity [GO:0008115]
Aspergillus fumigatus	CADAFUAP00005051	Q4WXN2						4	R2	75	70	0,12888888888888883	0,8294634050993211	NON-HUB	Peripheral node	respiratory electron transport chain [GO:0022904]	4 iron, 4 sulfur cluster binding [GO:0051539]; electron transfer activity [GO:0009055]; electron-transferring-flavoprotein dehydrogenase activity [GO:0004174]; oxidoreductase activity, oxidizing metal ions with flavin as acceptor [GO:0043783]; ubiquinone binding [GO:0048039]	integral component of mitochondrial inner membrane [GO:0031305]
Aspergillus fumigatus	CADAFUAP00005149	Q4WZ22						4	R1	70	70	0,0	0,8294634050993211	NON-HUB	Ultra-peripheral node		flavin adenine dinucleotide binding [GO:0050660]; N,N-dimethylaniline monooxygenase activity [GO:0004499]; NADP binding [GO:0050661]
Aspergillus fumigatus	CADAFUAP00005341	Q4WWW8						4	R4	9	3	0,8888888888888888	-1.63574e+16	NON-HUB	Non-hub kinless node	cell redox homeostasis [GO:0045454]; cellular copper ion homeostasis [GO:0006878]; copper ion transport [GO:0006825]; mitochondrial respiratory chain complex IV assembly [GO:0033617]	copper ion binding [GO:0005507]	integral component of membrane [GO:0016021]; mitochondrial inner membrane [GO:0005743]
Aspergillus fumigatus	CADAFUAP00005446	Q4WXB0						4	R2	17	14	0,32179930795847755	-1.23101e+16	NON-HUB	Peripheral node		flavin adenine dinucleotide binding [GO:0050660]; flavin-linked sulfhydryl oxidase activity [GO:0016971]; protein disulfide oxidoreductase activity [GO:0015035]	mitochondrion [GO:0005739]
Aspergillus fumigatus	CADAFUAP00005472	Q4WXH6						4	R1	52	52	0,0	0,1671687785661708	NON-HUB	Ultra-peripheral node	ubiquinone biosynthetic process [GO:0006744]	FAD binding [GO:0071949]; monooxygenase activity [GO:0004497]; oxidoreductase activity [GO:0016491]	mitochondrion [GO:0005739]
Aspergillus fumigatus	CADAFUAP00005491	Q4WZ14						4	R4	103	43	0,8257140164011688	-0,1639785347004044	NON-HUB	Non-hub kinless node	cell redox homeostasis [GO:0045454]; glycerol ether metabolic process [GO:0006662]	protein disulfide oxidoreductase activity [GO:0015035]	cell [GO:0005623]
Aspergillus fumigatus	CADAFUAP00005519	Q4WY85						4	R2	45	28	0,6128395061728396	-0,7158907234780297	NON-HUB	Peripheral node	spermine catabolic process [GO:0046208]	oxidoreductase activity [GO:0016491]; polyamine oxidase activity [GO:0046592]
Aspergillus fumigatus	CADAFUAP00005543	Q4WXF5						4	R1	70	70	0,0	0,8294634050993211	NON-HUB	Ultra-peripheral node	prenylated protein catabolic process [GO:0030327]; prenylcysteine catabolic process [GO:0030328]	lyase activity [GO:0016829]; prenylcysteine oxidase activity [GO:0001735]
Aspergillus fumigatus	CADAFUAP00005583	Q4WWN9		lethal				4	R4	35	14	0,84	-1.23101e+16	NON-HUB	Non-hub kinless node	sulfate assimilation, phosphoadenylyl sulfate reduction by phosphoadenylyl-sulfate reductase (thioredoxin) [GO:0019379]	phosphoadenylyl-sulfate reductase (thioredoxin) activity [GO:0004604]
Aspergillus fumigatus	CADAFUAP00005686	Q4WZ36						4	R2	9	6	0,5555555555555556	-1.52536e+16	NON-HUB	Peripheral node		molybdopterin cofactor binding [GO:0043546]; nitrate reductase activity [GO:0008940]
Aspergillus fumigatus	CADAFUAP00005793	Q4WX54						4	R4	39	17	0,8099934253780408	-1.12063e+16	NON-HUB	Non-hub kinless node		transferase activity, transferring acyl groups [GO:0016746]
Aspergillus fumigatus	CADAFUAP00005881	Q4WYD9						4	R1	70	70	0,0	0,8294634050993211	NON-HUB	Ultra-peripheral node
Aspergillus fumigatus	CADAFUAP00006020	Q4WU79						4	R1	70	70	0,0	0,8294634050993211	NON-HUB	Ultra-peripheral node		monooxygenase activity [GO:0004497]
Aspergillus fumigatus	CADAFUAP00006035	Q4WV94						4	R2	41	36	0,2290303390838786	-0,4215375561299629	NON-HUB	Peripheral node	D-amino acid catabolic process [GO:0019478]	D-amino-acid oxidase activity [GO:0003884]; FAD binding [GO:0071949]	cytoplasm [GO:0005737]
Aspergillus fumigatus	CADAFUAP00006108	Q4WWA7						4	R2	17	15	0,2214532871972319	-1.19421e+16	NON-HUB	Peripheral node		arsenate reductase (glutaredoxin) activity [GO:0008794]
Aspergillus fumigatus	CADAFUAP00006127	Q4WW40						4	R2	47	42	0,20144861928474433	-0,20077268061891276	NON-HUB	Peripheral node		FMN binding [GO:0010181]; oxidoreductase activity [GO:0016491]
Aspergillus fumigatus	CADAFUAP00006427	Q4WV97						4	R4	103	43	0,8257140164011688	-0,1639785347004044	NON-HUB	Non-hub kinless node	cell redox homeostasis [GO:0045454]; glycerol ether metabolic process [GO:0006662]	IgE binding [GO:0019863]; protein disulfide oxidoreductase activity [GO:0015035]	cell [GO:0005623]
Aspergillus fumigatus	CADAFUAP00006428	Q4WW02						4	R2	41	36	0,2290303390838786	-0,4215375561299629	NON-HUB	Peripheral node	D-amino acid catabolic process [GO:0019478]	D-amino-acid oxidase activity [GO:0003884]; FAD binding [GO:0071949]	cytoplasm [GO:0005737]
Aspergillus fumigatus	CADAFUAP00006437	Q4WVI9						4	R3	81	43	0,7181832037799116	-0,1639785347004044	NON-HUB	Non-hub connector	cell redox homeostasis [GO:0045454]	protein disulfide isomerase activity [GO:0003756]	endoplasmic reticulum [GO:0005783]
Aspergillus fumigatus	CADAFUAP00006475	Q4WVM5						4	R2	20	13	0,5774999999999999	-1.2678e+16	NON-HUB	Peripheral node	mitochondrial DNA replication [GO:0006264]	3'-5' exonuclease activity [GO:0008408]; DNA binding [GO:0003677]; DNA-directed DNA polymerase activity [GO:0003887]	gamma DNA polymerase complex [GO:0005760]; mitochondrion [GO:0005739]
Aspergillus fumigatus	CADAFUAP00006478	Q4WVX4						4	R3	82	43	0,7250148720999405	-0,1639785347004044	NON-HUB	Non-hub connector	cell redox homeostasis [GO:0045454]		cell [GO:0005623]
Aspergillus fumigatus	CADAFUAP00006532	Q4WUZ2						4	R1	52	52	0,0	0,1671687785661708	NON-HUB	Ultra-peripheral node		FAD binding [GO:0071949]; monooxygenase activity [GO:0004497]
Aspergillus fumigatus	CADAFUAP00006585	Q4WUU7						4	R2	38	27	0,4951523545706371	-0,7526848693965381	NON-HUB	Peripheral node		oxidoreductase activity [GO:0016491]
Aspergillus fumigatus	CADAFUAP00006705	Q4WVK5						4	R3	33	20	0,6326905417814508	-1.01024e+16	NON-HUB	Non-hub connector	iron-sulfur cluster assembly [GO:0016226]	transferase activity [GO:0016740]	mitochondrial matrix [GO:0005759]
Aspergillus fumigatus	CADAFUAP00006732	Q4WV31						4	R2	33	22	0,5555555555555556	-0,9366555989890799	NON-HUB	Peripheral node	mitochondrial electron transport, ubiquinol to cytochrome c [GO:0006122]	2 iron, 2 sulfur cluster binding [GO:0051537]; ubiquinol-cytochrome-c reductase activity [GO:0008121]	mitochondrial respiratory chain complex III [GO:0005750]; mitochondrion [GO:0005739]
Aspergillus fumigatus	CADAFUAP00006817	Q4WRZ9						4	R2	80	65	0,33984375	0,6454926755067794	NON-HUB	Peripheral node		NADH dehydrogenase activity [GO:0003954]
Aspergillus fumigatus	CADAFUAP00006859	Q4WRI8						4	R3	81	43	0,7181832037799116	-0,1639785347004044	NON-HUB	Non-hub connector	cell redox homeostasis [GO:0045454]		cell [GO:0005623]
Aspergillus fumigatus	CADAFUAP00006874	Q4WTM2						4	R2	42	36	0,26530612244897966	-0,4215375561299629	NON-HUB	Peripheral node	glycerol-3-phosphate catabolic process [GO:0046168]	glycerol-3-phosphate dehydrogenase (quinone) activity [GO:0004368]; glycerol-3-phosphate dehydrogenase [NAD+] activity [GO:0004367]; sn-glycerol-3-phosphate:ubiquinone-8 oxidoreductase activity [GO:0052591]	glycerol-3-phosphate dehydrogenase complex [GO:0009331]; integral component of membrane [GO:0016021]; mitochondrion [GO:0005739]
Aspergillus fumigatus	CADAFUAP00007019	Q4WSQ2						4	R4	42	16	0,854875283446712	-115742047450013	NON-HUB	Non-hub kinless node
Aspergillus fumigatus	CADAFUAP00007020	Q4WR84						4	R2	80	65	0,33984375	0,6454926755067794	NON-HUB	Peripheral node		electron-transferring-flavoprotein dehydrogenase activity [GO:0004174]; flavin adenine dinucleotide binding [GO:0050660]	cytoplasm [GO:0005737]
Aspergillus fumigatus	CADAFUAP00007088	Q4WT27						4	R2	25	20	0,3599999999999999	-1.01024e+16	NON-HUB	Peripheral node	glycine decarboxylation via glycine cleavage system [GO:0019464]	aminomethyltransferase activity [GO:0004047]; transaminase activity [GO:0008483]	mitochondrion [GO:0005739]
Aspergillus fumigatus	CADAFUAP00007107	Q4WRJ5						4	R2	17	15	0,2214532871972319	-1.19421e+16	NON-HUB	Peripheral node		arsenate reductase (glutaredoxin) activity [GO:0008794]
Aspergillus fumigatus	CADAFUAP00007147	Q4WS84						4	R1	52	52	0,0	0,1671687785661708	NON-HUB	Ultra-peripheral node		FAD binding [GO:0071949]; phenol 2-monooxygenase activity [GO:0018662]
Aspergillus fumigatus	CADAFUAP00007272	E9R4B8						4	R2	82	65	0,3716537775133848	0,6454926755067794	NON-HUB	Peripheral node		2 iron, 2 sulfur cluster binding [GO:0051537]; heme binding [GO:0020037]; nitrite reductase [NAD(P)H] activity [GO:0008942]
Aspergillus fumigatus	CADAFUAP00007336	Q4WRK8						4	R2	95	65	0,5318559556786704	0,6454926755067794	NON-HUB	Peripheral node	cell redox homeostasis [GO:0045454]; cellular response to oxidative stress [GO:0034599]; glutathione metabolic process [GO:0006749]	electron transfer activity [GO:0009055]; flavin adenine dinucleotide binding [GO:0050660]; glutathione-disulfide reductase activity [GO:0004362]; NADP binding [GO:0050661]	cytosol [GO:0005829]; mitochondrion [GO:0005739]
Aspergillus fumigatus	CADAFUAP00007340	E9R052						4	R2	47	42	0,20144861928474433	-0,20077268061891276	NON-HUB	Peripheral node		FMN binding [GO:0010181]; oxidoreductase activity [GO:0016491]
Aspergillus fumigatus	CADAFUAP00007404	Q4WSQ8						4	R3	109	65	0,6443902028448785	0,6454926755067794	NON-HUB	Non-hub connector		NADH dehydrogenase activity [GO:0003954]
Aspergillus fumigatus	CADAFUAP00007560	Q4WSL0						4	R1	52	52	0,0	0,1671687785661708	NON-HUB	Ultra-peripheral node		FAD binding [GO:0071949]; monooxygenase activity [GO:0004497]; salicylate 1-monooxygenase activity [GO:0018658]
Aspergillus fumigatus	CADAFUAP00007676	Q4WR37						4	R1	52	52	0,0	0,1671687785661708	NON-HUB	Ultra-peripheral node		FAD binding [GO:0071949]; monooxygenase activity [GO:0004497]; salicylate 1-monooxygenase activity [GO:0018658]
[truncated: 89,930 more rows]
