# Supplementary material for: PHI-Nets: A Network Resource for Ascomycete Fungal Pathogens to Annotate and Identify Putative Virulence Interacting Proteins and siRNA Targets
Source: Front Microbiol. 2019 Dec 6;10:2721. doi: 10.3389/fmicb.2019.02721 (PMC6908471; doi:10.3389/fmicb.2019.02721)
Supplement: TABLE S3 — Botrytis cinerea and F. graminearum nearest neighbor subnetworks containing siRNA target genes or orthologs. [file Table_3.xlsx]

## Sheet: Overview
Explanatory sheet for experimental data sets.
Set 1	Bc 1st neighbour sRNA subnetworks for virulence gene prediction
Set 2	Fg 1st neighbour sRNA ortholog subnetworks for virulence gene prediction
Set 3	Identified subnetworks using selection rule (³1 PHI annotation for 10 genes)
Set 4	List of all subnetwork genes
Set 5	Novel candidate virulence genes suggested

## Sheet: Set1
Targeted by sRNA (Cai et al 2018, Science)	sRNA type (Cai et al 2018, Science)	Target gene ID (Cai)	ID-Bc network (this study)	Subcluster name derived from key FgGeneNames	Subcluster size	Fg inferred pathogenicity related phenotypes	Conforms to 1 in 10 rule	Putative function of target gene (source: Cai et al 2018, Science)	GO_biological process (source: Cai et al 2018, Science)	GO: biological_process	GO: molecular_function	GO: cellular_component
IGN-siR1	IGN	BC1G_05327	Bcin01g09950.1	HSP90 related	54	3	no	Pyruvate carboxylase	metabolic process	gluconeogenesis[GO:0006094];pyruvate metabolic process[GO:0006090]	ATP binding[GO:0005524];biotin binding[GO:0009374];pyruvate carboxylase activity[GO:0004736];biotin carboxylase activity[GO:0004075];metal ion binding[GO:0046872];DNA binding[GO:0003677]	unknown
MIR157A	miRNA	BC1G_09454	Bcin09g06040.1	Polyketide synthases	165	1	no	Retinol dehydrogenase 12	metabolic process	metabolic process[GO:0008152]	oxidoreductase activity[GO:0016491]	unknown
MIR158A	miRNA	BC1G_00860	Bcin03g05470.1	not in network	not in network	not in network	no	Domain of unknown function (DUF4211) protein	unknown	unknown	unknown	unknown
MIR158A	miRNA	BC1G_09015	Bcin14g01500.2;Bcin14g01500.1	TAPs and kinases	858	many	no	Dual specificity protein kinase POM1	signal transduction	unknown	unknown	unknown
MIR159A	miRNA	BC1G_03832	Bcin04g05820.1	Gznf002 TAP	4	0	no	R3H domain of encore-like and DIP1-like protein	cell cycle	unknown	nucleic acid binding[GO:0003676]	unknown
MIR159A	miRNA	BC1G_09781	Bcin07g01180.1	none	14	0	no	Hypothetical protein similar to Vps52/Sac2 family protein	vesicle transport	unknown	unknown	unknown
MIR159A	miRNA	BC1G_11528	Bcin12g01430.1	not in network	not in network	not in network	no	Predicted protein	unknown	unknown	unknown	unknown
MIR159B	miRNA	BC1G_05475	Bcin07g01010.1	Polyketide synthases	218	6	no	Hypothetical protein similar to microcystin synthetase	biosynthetic process	biosynthetic process[GO:0009058]	hydrolase activity, acting on ester bonds[GO:0016788]	unknown
MIR159B	miRNA	BC1G_11528	Bcin12g01430.1	not in network	not in network	not in network	no	Predicted protein	unknown	unknown	unknown	unknown
MIR166A	miRNA	BC1G_02544	Bcin02g02010.1	HSP90	13	0	no	Hypothetical protein similar to B230380D07Rik protein	unknown	unknown	unknown	unknown
MIR168	miRNA	BC1G_09907	Bcin09g04080.1	not in network	not in network	not in network	no	Predicted membrane protein involved in the export of O-antigen and teichoic acid	cell wall biogenesis	unknown	unknown	unknown
MIR396A	miRNA	BC1G_04218	Bcin04g04720.1	not in network	not in network	not in network	no	Predicted protein	unknown	unknown	unknown	unknown
MIR396A	miRNA	BC1G_07589	Bcin08g04180.1	HSP90	17	1	no	Histone-lysine N-methyltransferase	regulation of transcription	G1 DNA damage checkpoint[GO:0044783];histone H3-K79 methylation[GO:0034729];postreplication repair[GO:0006301];meiotic recombination checkpoint[GO:0051598];recombinational repair[GO:0000725];chromatin silencing at telomere[GO:0006348];intra-S DNA damage checkpoint[GO:0031573];global genome nucleotide-excision repair[GO:0070911]	nucleosomal histone binding[GO:0031493];histone methyltransferase activity (H3-K79 specific)[GO:0031151]	nucleus[GO:0005634]
MIR396A	miRNA	BC1G_14887	Bcin10g05250.1	PLC1	152	10	no	Histone-lysine N-methyltransferase	regulation of transcription	DNA-templated transcription, elongation[GO:0006354];histone H3-K36 methylation[GO:0010452];regulation of transcription, DNA-templated[GO:0006355]	histone methyltransferase activity (H3-K36 specific)[GO:0046975];protein binding[GO:0005515]	nucleus[GO:0005634];chromosome[GO:0005694]
MIR396A	miRNA	BC1G_15133	Bcin01g02020.1	RAS2	85	6	no	Hypothetical protein similar to GTPase activating protein	vesicle transport	signal transduction[GO:0007165]	unknown	unknown
MIR396A	miRNA	BC1G_15945	Bcin05g07910.1	TAPs	227	9	no	Hypothetical protein similar to GAL4-like transcription factor	regulation of transcription	transcription, DNA-templated[GO:0006351];regulation of transcription, DNA-templated[GO:0006355]	zinc ion binding[GO:0008270];DNA binding[GO:0003677];RNA polymerase II transcription factor activity, sequence-specific DNA binding[GO:0000981]	nucleus[GO:0005634]
MIR8167	miRNA	BC1G_03981	Bcin11g01360.1	HSP90	82	5	no	Hypothetical protein similar to sulfate/anion exchanger (1854 nt)	regulation of transport	sulfate transport[GO:0008272];transmembrane transport[GO:0055085]	secondary active sulfate transmembrane transporter activity[GO:0008271]	membrane[GO:0016020];integral component of membrane[GO:0016021]
MIR8167	miRNA	BC1G_06676	Bcin03g08640.1	TAPs	25	0	no	Fatty-acid amide hydrolase 1	metabolic process	unknown	carbon-nitrogen ligase activity, with glutamine as amido-N-donor[GO:0016884]	unknown
S10018	IGN	BC1G_10526	Bcin01g03420.1	not in network	not in network	not in network	no	Endoplasmic reticulum-associatedUbiquitin fusion degradation protein UFD1	vesicle transport	unknown	unknown	unknown
S10044	TE	BC1T_07401	[No match]	not in network	not in network	not in network	no	Botrytis cinerea (B05.10) glutaminyl-tRNA synthetase	biosynthetic process	unknown	unknown	unknown
S10052	IGN	BC1G_04443	Bcin04g03100.1	HSP90 related	22	1	no	Ketol-acid reductoisomerase	metabolic process	oxidation-reduction process[GO:0055114];branched-chain amino acid biosynthetic process[GO:0009082];mitochondrial genome maintenance[GO:0000002]	double-stranded DNA binding[GO:0003690];ketol-acid reductoisomerase activity[GO:0004455]	mitochondrial nucleoid[GO:0042645];mitochondrion[GO:0005739]
S10071	IGN	BC1G_02471	Bcin02g02530.1	TOP1	34	1	no	RNA polymerase III	regulation of transcription	tRNA transcription from RNA polymerase III promoter[GO:0042797]	DNA-directed RNA polymerase activity[GO:0003899];DNA binding[GO:0003677]	DNA-directed RNA polymerase III complex[GO:0005666]
S10083	Anti-ORF	BC1G_03511	Bcin12g00690.1	Polyketide synthases	243	7	no	Hypothetical protein similar to peptide synthetase	biosynthetic process	metabolic process[GO:0008152]	phosphopantetheine binding[GO:0031177];catalytic activity[GO:0003824]	unknown
S10086	IGN	BC1G_04811	Bcin11g02910.1	not in network	not in network	not in network	no	redicted protein	unknown	unknown	unknown	unknown
S10117	IGN	BC1G_12479	Bcin05g01670.1	none	11	0	no	Isopenicillin N synthase and related dioxygenases	metabolic process	unknown	unknown	unknown
S10131	ORF	BC1G_05162	Bcin10g00880.1	not in network	not in network	not in network	no	Predicted protein	unknown	unknown	unknown	unknown
S10131	ORF	BC1G_06835	Bcin08g03000.1	not in network	not in network	not in network	no	Predicted protein	unknown	unknown	unknown	unknown
S10131	ORF	BC1G_12472	Bcin05g01620.1	none	32	0	no	Serine threonine-protein phosphatase dullard protein	regulation of transcription	unknown	phosphatase activity[GO:0016791]	unknown
S10140	IGN	BC1G_03606	Bcin10g05070.1	not in network	not in network	not in network	no	Hypothetical protein similar to integral membrane protein	vesicle transport	unknown	unknown	unknown
TAS1c-siR483	tasiRNA	BC1G_10508	Bcin01g03260.1	FgEB1	13	1	no	Predicted dynactin protein	vesicle transport	unknown	unknown	unknown
TAS1c-siR483	tasiRNA	BC1G_10728	Bcin16g04780.1	not in network	not in network	not in network	no	Conserved hypothetical VPS51 protein	vesicle transport	unknown	unknown	unknown
TAS1c-siR602	tasiRNA	BC1G_15423	Bcin01g09720.1	Zeb1	37	0	no	Predicted FAD binding protein	metabolic process	oxidation-reduction process[GO:0055114]	flavin adenine dinucleotide binding[GO:0050660];oxidoreductase activity, acting on CH-OH group of donors[GO:0016614]	unknown
TAS2-siR453	tasiRNA	BC1G_08464	Bcin14g01900.1	none	2	0	no	Polyphosphoinositide phosphatase	vesicle transport	unknown	phosphoric ester hydrolase activity[GO:0042578]	unknown

## Sheet: Set2
Targeted by sRNA (Cai et al 2018, Science)	ID-Bc network (this study)	Fg ortholog target gene ID	Subcluster name from key FgGeneNames	Subcluster size	Fg inferred pathogenicity related phenotypes	Conforms to 1 in 10 rule	General subcluster description
MIR158A	Bcin14g01500	FG_07271	RIM15	89	39	yes	Super kinase cluster, including gpmk1/hog1/mgv1; RIM15 is target
MIR159A	Bcin04g05820	FG_07221	DNA binding	3	0	no	Specific transcription factor
MIR159A	Bcin07g01180	FG_04717	Actin	9	0	no	Cytoskeleton: actin, vesicle transport
MIR166A	Bcin02g02010	FG_03955	HSP90	10	1	yes	Heatshock protein HSP90 pathway
MIR396A	Bcin10g05250	FG_18203	TAPs	4	0	no	Histone methylation
MIR396A	Bcin08g04180	FG_06153	HSP90 related	15	1	no	DNA repair
MIR396A	Bcin01g02020	FG_10451	RAS2	5 (1st neighbors is 88 nodes)	4	yes	RHO/RAS signalling and cell cycle
MIR396A	Bcin05g07910	FG_16567	TAPS	328	13	no	Transcription factor cluster
MIR8167	Bcin11g01360	FG_21253	NPS2/CYP51s	7	2	yes	Sulfate transport
S10071	Bcin02g02530	FG_01625	TOP1	6	2	yes	Topoisomerase I
S10083	Bcin12g00690	FG_17751	NPS2	17	6	yes	Contains azole drug targets and trichothecene genes
S10131	Bcin05g01620	FG_03731	ubiquitin	28	(1 lethal)	no	Implicates ubiquitin-specific protease
TAS1c-siR483	Bcin01g03260	FG_23271	tubulin	12	1	no	Cytoskeleton: tubulin
TAS2-siR453	Bcin14g01900	FG_07037	none	2	0	no	Golgi vesicle transport
MIR157A	Bcin09g06040, Bcin04g03630, Bcin01g01610	FG_21113	PKSes	8	0	no	Polyketide synthases, overlap with MIR396A target ortholog
IGN-siR1	Bcin01g09950	FG_23899	HSP90 related	4	1	yes	HSP90 related
S10052	Bcin04g03100	FG_07331	FgILV5	20	3	yes	Oxidation-reduction process

## Sheet: Set3
Targeted by sRNA (Cai et al 2018, Science)	ID-Bc network (this study)	Fg ortholog target gene ID	Subnetwork Id*	Subcluster name from key Fg gene	Subcluster size	Fg PHI-base annotations found within subcluster	Suggested novel virulence genes including siRNA targets*
MIR396A	Bcin01g02020	FG_10451	2	RAS2 (1st neighbors is 88 nodes)	5	4	1
MIR166A	Bcin02g02010	FG_03955	3	HSP90	29	3	26
IGN-siR1	Bcin01g09950	FG_23899	3	HSP90		1
S10052	Bcin04g03100	FG_07331 (Ilv5)	3	HSP90		3
MIR8167	Bcin11g01360	FG_21253	4	CYP51	21	9	4
S10083	Bcin12g00690	FG_17751 (Nps2)	4	NPS2		6
S10071	Bcin02g02530	FG_01625	5	TOP1	6	2	4
*Subnetworks 3 and 4 were created by merging overlapping subnetworks for targets.

## Sheet: Set4
Subnetwork ID	Gene ID	Name in subnetwork	Phenotype or B. cinerea target	PHI-base accession	Molecular function
Subnetwork A	Bcin13g00960.1	Bcin13g00960
Subnetwork A	Bcin10g05640.1	Fgeb1 ortholog	reduced virulence	PHI:7124
Subnetwork A	Bcin02g02310.1	Bcin02g02310
Subnetwork A	Bcin04g05030.1	Bcin04g05030			microtubule-based transport[GO:0010970]
Subnetwork A	Bcin04g03580.1	Bcin04g03580			glutamyl-tRNA aminoacylation[GO:0006424];translation[GO:0006412]
Subnetwork A	Bcin05g02170.1	Bcin05g02170			microtubule nucleation[GO:0007020];mitotic spindle organization in nucleus[GO:0030472]
Subnetwork A	Bcin11g05110.1	Bcin11g05110
Subnetwork A	Bcin01g03260.1	BC1G_10508	targeted by TAS1c-siR483
Subnetwork A	Bcin07g01290.2	Bcin07g01290
Subnetwork A	Bcin01g02830.1	Bcin01g02830			microtubule-based movement[GO:0007018]
Subnetwork A	Bcin03g06600.1	Bcin03g06600
Subnetwork A	Bcin07g01290.1	Bcin07g01290
Subnetwork A	Bcin02g00170.1	Bcin02g00170			proteolysis[GO:0006508]
Subnetwork ID	Gene ID	Shortened Fg ID	Ortholog in B. cinerea	Gene name in subnetwork	Phenotype* or BC target	PHI-base accession	Uniprot ID Fg	GO: molecular function	GO: Biologcal process	GO: cellular component	Protein families (UniprotKB)
Subnetwork 2	FGRAMPH1_01T00811	FG_00811	Bcin13g01820	Rho4	reduced_virulence	PHI:3835	V6QUU6	GTP binding[GO:0005525];GTPase activity[GO:0003924]	small GTPase mediated signal transduction [GO:0007264]
Subnetwork 2	FGRAMPH1_01T10451	FG_10451	Bcin01g02020	FG_10451	target in BC by MIR396A		A0A098DDH9	negative regulation of Rho protein signal transduction[GO:0035024];positive regulation of GTPase activity[GO:0043547];signal transduction[GO:0007165]	signal transduction [GO:0007165]
Subnetwork 2	FGRAMPH1_01T11011	FG_11011	Bcin01g02000	Rac1	reduced_virulence	PHI:3831	V6RR76	GTP binding[GO:0005525];GTPase activity[GO:0003924]	small GTPase mediated signal transduction [GO:0007264]
Subnetwork 2	FGRAMPH1_01T17935	FG_17935	Bcin13g00090	Cdc42	reduced_virulence	PHI:3832	I1RN81	GTP binding[GO:0005525]	small GTPase mediated signal transduction [GO:0007264]
Subnetwork 2	FGRAMPH1_01T07323	FG_07323	Bcin04g03140	Ras2	reduced_virulence	PHI:861	I1S095	GTP binding[GO:0005525];GTPase activity[GO:0003924]	signal transduction [GO:0007165]	membrane [GO:0016020]
Subnetwork 3	FGRAMPH1_01T18303	FG_18303	Bcin15g01610	FG_18303			I1RNL6		protein maturation by iron-sulfur cluster transfer [GO:0097428]
Subnetwork 3	FGRAMPH1_01T04709	FG_04709	Bcin07g01290	FG_04709			A0A098D873	ATP binding [GO:0005524]			Heat shock protein 70 family
Subnetwork 3	FGRAMPH1_01T19149	FG_19149	Bcin02g00660	FG_19149			I1RPI2	fungal-type cell wall org/biogenesis;activation of adenylate cyclase
Subnetwork 3	FGRAMPH1_01T17451	FG_17451	Bcin02g04460	FG_17451			I1RMQ0	ribosome biogenesis[GO:0042254];pseudouridine synthesis[GO:0001522]	box H/ACA snoRNP assembly [GO:0000493]; pseudouridine synthesis [GO:0001522]; ribosome biogenesis [GO:0042254]	small nucleolar ribonucleoprotein complex [GO:0005732]
Subnetwork 3	FGRAMPH1_01T03955	FG_03955	Bcin02g02010	FG_03955	target in BC		I1RDC5	RNAi target
Subnetwork 3	FGRAMPH1_01T04861	FG_04861	Bcin10g00300	Hsp90	pathogenicity_related	PHI:6272	I1REC7	hsp90, unfold prot binding; ATP bind	protein folding [GO:0006457]
Subnetwork 3	FGRAMPH1_01T08071	FG_08071	Bcin04g01890	FG_08071			I1S130	mevalonate pathway[GO:0019287];isoprenoid biosynthetic process[GO:0008299]	isopentenyl diphosphate biosynthetic process, mevalonate pathway [GO:0019287]; sterol biosynthetic process [GO:0016126]	cytosol [GO:0005829]	Diphosphomevalonate decarboxylase family
Subnetwork 3	FGRAMPH1_01T19673	FG_19673	Bcin03g08250	FG_19673			I1S7Q9	DNA repair[GO:0006281]	DNA repair [GO:0006281]	nucleus [GO:0005634]
Subnetwork 3	FGRAMPH1_01T02317	FG_02317	Bcin05g00180	FG_02317			I1RBJ6	ATP binding [GO:0005524]			Heat shock protein 70 family
Subnetwork 3	FGRAMPH1_01T10877	FG_10877	Bcin09g05760	FG_10877			I1RWX5	translational elongation[GO:0006414]			TRAFAC class translation factor GTPase superfamily, Classic translation factor GTPase family, EF-Tu/EF-1A subfamily
Subnetwork 3	FGRAMPH1_01T22635	FG_22635	Bcin07g06960	FG_22635			I1RR68	fatty acid biosynthetic process[GO:0006633];protein import into nucleus[GO:0006606]	fatty acid biosynthetic process [GO:0006633]
Subnetwork 3	FGRAMPH1_01T02917	FG_02917	Bcin15g01550	FG_02917			I1RC72	ribosomal large subunit biogenesis[GO:0042273]	maturation of LSU-rRNA [GO:0000470]; ribosomal large subunit assembly [GO:0000027]
Subnetwork 3	FGRAMPH1_01T11345	FG_11345	Bcin08g06480	Spt8	pathogenicity_related	PHI:4042	I1RGE1	protein binding[GO:0005515]
Subnetwork 3	FGRAMPH1_01T06813	FG_06813	Bcin09g03210	FG_06813			I1RZQ7			SAGA-type complex [GO:0070461]
Subnetwork 3	FGRAMPH1_01T11323	FG_11323	Bcin08g02880	FG_11323			I1RGD2	DNA binding [GO:0003677]
Subnetwork 3	FGRAMPH1_01T07331	FG_07331	Bcin04g03100	Ilv5	target in BC		I1S099	oxidation-reduction process[GO:0055114];branched-chain amino acid biosynthetic process[GO:0009082]	isoleucine biosynthetic process [GO:0009097]; valine biosynthetic process [GO:0009099]	mitochondrion [GO:0005739]	Ketol-acid reductoisomerase family
Subnetwork 3	FGRAMPH1_01T07795	FG_07795	Bcin09g02390	Mgv1	pathogenicity_related	PHI:1196 / PHI:266	I1S0S6	MAP kinase activity involved in cell wall organization or biogenesis[GO:0038067];protein binding[GO:0005515];ATP binding[GO:0005524]			Protein kinase superfamily, Ser/Thr protein kinase family, MAP kinase subfamily
Subnetwork 3	FGRAMPH1_01T26239	FG_26239	Bcin07g03410	FG_26239			I1RZG3
Subnetwork 3	FGRAMPH1_01T07157	FG_07157	Bcin14g02730	FG_07157			I1S034	cellular response to DNA damage stimulus[GO:0006974];establishment or maintenance of cell polarity regulating cell shape[GO:0071963];chromatin silencing at centromere[GO:0030702];chromatin silencing at telomere[GO:0006348]		cytoplasm [GO:0005737]
Subnetwork 3	FGRAMPH1_01T09699	FG_09699	Bcin01g05060	FG_09699			A0A098DDX7	metallopeptidase activity [GO:0008237]; zinc ion binding [GO:0008270]
Subnetwork 3	FGRAMPH1_01T23117	FG_23117	Bcin16g01640	FG_23117			I1RRM9	protein folding[GO:0006457];cellular protein metabolic process[GO:0044267]	protein folding [GO:0006457]	cytoplasm [GO:0005737]	TCP-1 chaperonin family
Subnetwork 3	FGRAMPH1_01T23275	FG_23275	Bcin06g06280	FG_23275	target in BC		I1RRT6	response to heat[GO:0009408];protein folding[GO:0006457];microtubule cytoskeleton organization[GO:0000226];negative regulation of cellular response to heat[GO:1900035]	protein folding [GO:0006457]; response to heat [GO:0009408]
Subnetwork 3	FGRAMPH1_01T07523	FG_07523	Bcin04g04360	FG_07523			I1S0H0	tricarboxylic acid cycle[GO:0006099]	tricarboxylic acid cycle [GO:0006099]	mitochondrion [GO:0005739]	Aconitase/IPM isomerase family
Subnetwork 3	FGRAMPH1_01T03973	FG_03973	Bcin07g02150	FG_03973			Q4IMD1	negative regulation of transcription, DNA-templated[GO:0045892];histone exchange[GO:0043486];transcription, DNA-templated[GO:0006351];DNA-templated transcription, termination[GO:0006353]	chromatin organization [GO:0006325]	nucleosome [GO:0000786]; nucleus [GO:0005634]	Histone H2A family
Subnetwork 3	FGRAMPH1_01T01229	FG_01229	Bcin01g10330	FG_01229			A0A098D381	aromatic amino acid family biosynthetic process[GO:0009073]	aromatic amino acid family biosynthetic process [GO:0009073]		Class-I DAHP synthase family
Subnetwork 3	FGRAMPH1_01T00793	FG_00793	Bcin01g00210	FG_00793			V6QU65	isoleucine biosynthetic process[GO:0009097]	isoleucine biosynthetic process [GO:0009097]		Serine/threonine dehydratase family
Subnetwork 3	FGRAMPH1_01T01421	FG_01421	Bcin02g01920	FG_01421			A0A098D3G8	protein folding[GO:0006457];cellular protein metabolic process[GO:0044267]	protein folding [GO:0006457]	cytoplasm [GO:0005737]	TCP-1 chaperonin family
Subnetwork 3	FGRAMPH1_01T07749	FG_07749	Bcin09g00240	FG_07749			I1S0Q6	ubiquitin-dependent protein catabolic process[GO:0006511];protein deubiquitination[GO:0016579]	protein deubiquitination [GO:0016579]; ubiquitin-dependent protein catabolic process [GO:0006511]		Peptidase C19 family
Subnetwork 3	FGRAMPH1_01T27003	FG_27003		FG_27003			I1RYL5	ER-associated ubiquitin-dependent protein catabolic process[GO:0030433];posttranslational protein targeting to membrane, translocation[GO:0031204];SRP-dependent cotranslational protein targeting to membrane, translocation[GO:0006616];response to unfolded protein[GO:0006986];karyogamy involved in conjugation with cellular fusion[GO:0000742];'de novo' posttranslational protein folding[GO:0051084]			Heat shock protein 70 family
Subnetwork 4	FGRAMPH1_01T00223	FG_00223		Tri1			I1R9D6
Subnetwork 4	FGRAMPH1_01T02507	FG_02507	Bcin01g02780	Cyp51b	mixed_outcome	PHI:2908	I1RBR4	iron ion binding[GO:0005506];sterol 14-demethylase activity[GO:0008398];heme binding[GO:0020037]		integral component of membrane [GO:0016021]	Cytochrome P450 family
Subnetwork 4	FGRAMPH1_01T04683	FG_04683	Bcin15g05430	Arg2	reduced_virulence	PHI:743	I1RE63	acetyl-CoA:L-glutamate N-acetyltransferase activity; methione N-acyltransferase activity	arginine biosynthetic process
Subnetwork 4	FGRAMPH1_01T04729	FG_04729	Bcin07g01120	Erg5a	reduced_virulence	PHI:3037	I1RE80	iron ion binding[GO:0005506];monooxygenase activity[GO:0004497];heme binding[GO:0020037];C-22 sterol desaturase activity[GO:0000249]			Cytochrome P450 family
Subnetwork 4	FGRAMPH1_01T04925	FG_04925	Bcin10g01520	Elp3	reduced_virulence	PHI:3138	I1REF2	iron-sulfur cluster binding[GO:0051536];histone acetyltransferase activity[GO:0004402]			ELP3 family
Subnetwork 4	FGRAMPH1_01T05593	FG_05593		Pks12	unaffected_pathogenicity	PHI:720 / PHI:3990	I1RF58	transferase activity[GO:0016740];hydrolase activity, acting on ester bonds[GO:0016788]	biosynthetic process [GO:0009058]
Subnetwork 4	FGRAMPH1_01T05749	FG_05749	Bcin05g06220	Pks13	unaffected_pathogenicity	PHI:713	A0A098D6U0	biosynthetic process[GO:0009058]	biosynthetic process [GO:0009058]
Subnetwork 4	FGRAMPH1_01T05751	FG_05751		Pks4	unaffected_pathogenicity	PHI:714	A0A098D8A0	oxidation-reduction process[GO:0055114]
Subnetwork 4	FGRAMPH1_01T12063	FG_12063		FG_12063	targeted by wheat siRNA, reduced_virulence	Jia and Peng, 2018	I1RH58
Subnetwork 4	FGRAMPH1_01T12649	FG_12649	Bcin03g04360	Pks1	unaffected_pathogenicity	PHI:723__PHI:727	I1RHS7	oxidoreductase activity[GO:0016491];transferase activity[GO:0016740];phosphopantetheine binding[GO:0031177]
Subnetwork 4	FGRAMPH1_01T13107	FG_13107	Bcin16g01410	Tri4			I1RIA5	oxidation-reduction process[GO:0055114]		integral component of membrane [GO:0016021]	Cytochrome P450 family
Subnetwork 4	FGRAMPH1_01T13117	FG_13117	Bcin06g00650	Tri11			I1RIA9	oxidation-reduction process[GO:0055114]		integral component of membrane [GO:0016021]	Cytochrome P450 family
Subnetwork 4	FGRAMPH1_01T13607	FG_13607	Bcin01g03730	Nps6	reduced_virulence	PHI:1007 / PHI:3657	I1RIV2	catalytic activity[GO:0003824];phosphopantetheine binding[GO:0031177]	metabolic process [GO:0008152]		NRP synthase family
Subnetwork 4	FGRAMPH1_01T14139	FG_14139		Grs1	unaffected_pathogenicity	PHI:721	I1RJE8	transferase activity[GO:0016740];hydrolase activity, acting on ester bonds[GO:0016788]	biosynthetic process [GO:0009058]
Subnetwork 4	FGRAMPH1_01T14465	FG_14465		Cyp51a	mixed_outcome	PHI:2907	I1RJR2	oxidation-reduction process[GO:0055114];ergosterol biosynthetic process[GO:0006696]		integral component of membrane [GO:0016021]	Cytochrome P450 family
Subnetwork 4	FGRAMPH1_01T17751	FG_17751	Bcin12g00690	Nps2	target in BC,mixed_outcome	PHI:3658	I1RN14	ferrichrome biosynthetic process[GO:0031169]	metabolic process [GO:0008152]		NRP synthase family
Subnetwork 4	FGRAMPH1_01T21047	FG_21047		Cyp51c	reduced_virulence__unaffected_pathogenicity	PHI:2909	I1S2M5	iron ion binding[GO:0005506];sterol 14-demethylase activity[GO:0008398];heme binding[GO:0020037]		integral component of membrane [GO:0016021]	Cytochrome P450 family
Subnetwork 4	FGRAMPH1_01T21113	FG_21113		FG_21113	target in Bc, not tested		I1S2Q0
Subnetwork 4	FGRAMPH1_01T21253	FG_21253	Bcin11g01360	FG_21253	target in BC, not tested		I1S2W1	sulfate transport[GO:0008272];transmembrane transport[GO:0055085]		integral component of membrane [GO:0016021]	SLC26A/SulP transporter (TC 2.A.53) family
Subnetwork 4	FGRAMPH1_01T24281	FG_24281	Bcin16g02410	Pks9	unaffected_pathogenicity	PHI:724__PHI:730	I1RSU2	transferase activity, transferring acyl groups other than amino-acyl groups[GO:0016747]	fatty acid biosynthetic process [GO:0006633]		Thiolase-like superfamily, Beta-ketoacyl-ACP synthases family
Subnetwork 4	FGRAMPH1_01T25691	FG_25691		Fus1	unaffected_pathogenicity	PHI:719	I1RUB2	transferase activity[GO:0016740];phosphopantetheine binding[GO:0031177]	metabolic process [GO:0008152]
Subnetwork 5	FGRAMPH1_01T23385	FG_23385	Bcin07g04700	Top1	reduced_virulence	PHI:1291	I1RRX4	DNA topoisomerase type I activity[GO:0003917];DNA binding[GO:0003677];DNA topoisomerase type II (ATP-hydrolyzing) activity[GO:0003918]	DNA topological change [GO:0006265]	chromosome [GO:0005694]	Type IB topoisomerase family
Subnetwork 5	FGRAMPH1_01T26109	FG_26109	Bcin02g06800	Gzccaat008	unaffected_pathogenicity	PHI:1468	Q4HTT1	protein heterodimerization activity[GO:0046982];DNA binding[GO:0003677]		nucleosome [GO:0000786]; nucleus [GO:0005634]	Histone H2A family
Subnetwork 5	FGRAMPH1_01T01955	FG_01955	Bcin05g06310	Gzwing002	unaffected_pathogenicity	PHI:1630	I1RB71	DNA binding[GO:0003677];DNA-directed RNA polymerase activity[GO:0003899]	transcription by RNA polymerase III [GO:0006383]	RNA polymerase III complex [GO:0005666]	Eukaryotic RPC34/RPC39 RNA polymerase subunit family
Subnetwork 5	FGRAMPH1_01T01009	FG_01009	Bcin11g05240	Gzhmg002	reduced_virulence	PHI:1470	Q4IQX3	sequence-specific DNA binding[GO:0043565];DNA binding, bending[GO:0008301]	DNA repair [GO:0006281]	chromosome [GO:0005694]; nucleus [GO:0005634]	NHP6 family
Subnetwork 5	FGRAMPH1_01T14895	FG_14895	Bcin12g02760	Gzob017	unaffected_pathogenicity	PHI:1577	I1RK79		transcription by RNA polymerase II [GO:0006366]; transcription by RNA polymerase III [GO:0006383]	RNA polymerase I complex [GO:0005736]; RNA polymerase II, core complex [GO:0005665]; RNA polymerase III complex [GO:0005666]	Eukaryotic RPB8 RNA polymerase subunit family
Subnetwork 5	FGRAMPH1_01T01625	FG_01625	Bcin02g02530	FG_01625	target in BC		A0A098D123	transcription, DNA-templated[GO:0006351]	transcription, DNA-templated [GO:0006351]	RNA polymerase III complex [GO:0005666]
Subnetwork 6	FGRAMPH1_01T20969	FG_20969	Bcin06g06020	ABC1	reduced_virulence	PHI:3924	I1S2J9	ATP binding[GO:0005524];ATPase activity, coupled to transmembrane movement of substances[GO:0042626]		integral component of membrane [GO:0016021]
Subnetwork 6	FGRAMPH1_01T22455	FG_22455	Bcin07g03920	FG_22455	lethal	PHI:1228	I1RR00	protein serine/threonine kinase activity[GO:0004674];ATP binding[GO:0005524]			Protein kinase superfamily, RIO-type Ser/Thr kinase family
Subnetwork 6	FGRAMPH1_01T23275	FG_23275	Bcin06g06280	FG_23275	target in BC		I1RRT6	response to heat[GO:0009408];protein folding[GO:0006457];microtubule cytoskeleton organization[GO:0000226];negative regulation of cellular response to heat[GO:1900035]	protein folding [GO:0006457]; response to heat [GO:0009408]
Subnetwork 6	FGRAMPH1_01T20325	FG_20325	Bcin04g05440	GzOBO45	unaffected_pathogenicity	PHI:1604	I1S1V9	structural constituent of ribosome[GO:0003735]	translation [GO:0006412]	small ribosomal subunit [GO:0015935]	Universal ribosomal protein uS12 family
Subnetwork 6	FGRAMPH1_01T26569	FG_26569	Bcin12g00310	Gzob039	unaffected_pathogenicity	PHI:1599	I1RZ39	structural constituent of ribosome[GO:0003735]	translation [GO:0006412]	small ribosomal subunit [GO:0015935]
Subnetwork 6	FGRAMPH1_01T23313	FG_23313	Bcin01g09900	FG_23313	target in BC		I1RRV1	positive regulation of translational fidelity[GO:0045903]
Subnetwork 6	FGRAMPH1_01T10471	FG_10471	Bcin06g00270	GzOBO29	unaffected_pathogenicity	PHI:1589	I1RWH5	RNA binding[GO:0003723]		exosome (RNase complex) [GO:0000178]
Subnetwork 6	FGRAMPH1_01T15627	FG_15627		ABC3	reduced_virulence	PHI:3925	I1RL06	ATPase activity, coupled to transmembrane movement of substances[GO:0042626];ATP binding[GO:0005524]		integral component of membrane [GO:0016021]; plasma membrane [GO:0005886]; vacuolar membrane [GO:0005774]	ABC transporter superfamily, ABCG family, PDR (TC 3.A.1.205) subfamily
* empty field: no data available

## Sheet: Set5
Subnetwork ID	Gene ID	Shortened Fg ID	Ortholog in B. cinerea	Name in subnetwork	sRNA target	Uniprot ID
Subnetwork 2	FGRAMPH1_01T10451	FG_10451	Bcin01g02020	FG_10451	target in BC	A0A098DDH9
Subnetwork 3	FGRAMPH1_01T18303	FG_18303	Bcin15g01610	FG_18303		I1RNL6
Subnetwork 3	FGRAMPH1_01T04709	FG_04709	Bcin07g01290	FG_04709		A0A098D873
Subnetwork 3	FGRAMPH1_01T19149	FG_19149	Bcin02g00660	FG_19149		I1RPI2
Subnetwork 3	FGRAMPH1_01T17451	FG_17451	Bcin02g04460	FG_17451		I1RMQ0
Subnetwork 3	FGRAMPH1_01T03955	FG_03955	Bcin02g02010	FG_03955	target in BC	I1RDC5
Subnetwork 3	FGRAMPH1_01T08071	FG_08071	Bcin04g01890	FG_08071		I1S130
Subnetwork 3	FGRAMPH1_01T19673	FG_19673	Bcin03g08250	FG_19673		I1S7Q9
Subnetwork 3	FGRAMPH1_01T02317	FG_02317	Bcin05g00180	FG_02317		I1RBJ6
Subnetwork 3	FGRAMPH1_01T10877	FG_10877	Bcin09g05760	FG_10877		I1RWX5
Subnetwork 3	FGRAMPH1_01T22635	FG_22635	Bcin07g06960	FG_22635		I1RR68
Subnetwork 3	FGRAMPH1_01T02917	FG_02917	Bcin15g01550	FG_02917		I1RC72
Subnetwork 3	FGRAMPH1_01T06813	FG_06813	Bcin09g03210	FG_06813		I1RZQ7
Subnetwork 3	FGRAMPH1_01T11323	FG_11323	Bcin08g02880	FG_11323		I1RGD2
Subnetwork 3	FGRAMPH1_01T07331	FG_07331	Bcin04g03100	Ilv5	target in BC	I1S099
Subnetwork 3	FGRAMPH1_01T26239	FG_26239	Bcin07g03410	FG_26239		I1RZG3
Subnetwork 3	FGRAMPH1_01T07157	FG_07157	Bcin14g02730	FG_07157		I1S034
Subnetwork 3	FGRAMPH1_01T09699	FG_09699	Bcin01g05060	FG_09699		A0A098DDX7
Subnetwork 3	FGRAMPH1_01T23117	FG_23117	Bcin16g01640	FG_23117		I1RRM9
Subnetwork 3	FGRAMPH1_01T23275	FG_23275	Bcin06g06280	FG_23275	target in BC	I1RRT6
Subnetwork 3	FGRAMPH1_01T07523	FG_07523	Bcin04g04360	FG_07523		I1S0H0
Subnetwork 3	FGRAMPH1_01T03973	FG_03973	Bcin07g02150	FG_03973		Q4IMD1
Subnetwork 3	FGRAMPH1_01T01229	FG_01229	Bcin01g10330	FG_01229		A0A098D381
Subnetwork 3	FGRAMPH1_01T00793	FG_00793	Bcin01g00210	FG_00793		V6QU65
Subnetwork 3	FGRAMPH1_01T01421	FG_01421	Bcin02g01920	FG_01421		A0A098D3G8
Subnetwork 3	FGRAMPH1_01T07749	FG_07749	Bcin09g00240	FG_07749		I1S0Q6
Subnetwork 3	FGRAMPH1_01T27003	FG_27003		FG_27003		I1RYL5
Subnetwork 4	FGRAMPH1_01T00223	FG_00223		Tri1		I1R9D6
Subnetwork 4	FGRAMPH1_01T13107	FG_13107	Bcin16g01410	Tri4		I1RIA5
Subnetwork 4	FGRAMPH1_01T13117	FG_13117	Bcin06g00650	Tri11		I1RIA9
Subnetwork 4	FGRAMPH1_01T21113	FG_21113	Bcin09g06040, Bcin04g03630, Bcin01g01610	FG_21113		I1S2Q0
Subnetwork 4	FGRAMPH1_01T21253	FG_21253	Bcin11g01360	FG_21253	target in BC	I1S2W1
Subnetwork 5	FGRAMPH1_01T01625	FG_01625	Bcin02g02530	FG_01625	target in BC	A0A098D123
Subnetwork 6	FGRAMPH1_01T23275	FG_23275	Bcin06g06280	FG_23275	target in BC	I1RRT6
Subnetwork 6	FGRAMPH1_01T23313	FG_23313	Bcin01g09900	FG_23313	target in BC	I1RRV1
